# Supplementary material for: Long-term imaging reveals behavioral plasticity during C. elegans dauer exit
Source: BMC Biol. 2022 Dec 13;20:277. doi: 10.1186/s12915-022-01471-4 (PMC9749223; doi:10.1186/s12915-022-01471-4)
Supplement: Supplementary file 2 — Additional file 2. Normalized transcript counts. [file 12915_2022_1471_MOESM2_ESM.csv]

gene	FP146_A_0h	FP146_A_3h	FP146_A_6h	FP146_A_9h	FP141_A_0h	FP141_A_3h	FP141_A_6h	FP141_A_9h	FP141_B_0h	FP141_B_3h	FP141_B_6h	FP141_B_9h	FP147_A_0h	FP147_A_3h	FP147_A_6h	FP147_A_9h	FP147_B_0h	FP147_B_3h	FP147_B_6h	FP147_B_9h	FP148_A_0h	FP148_A_3h	FP148_A_6h	FP148_A_9h	FP148_B_0h	FP148_B_3h	FP148_B_6h	FP148_B_9h	gene_wb
1	homt-1	5.05435894950127	41.492039900047	54.4441804125292	46.3657490037408	29.8688610756674	47.5996071600904	27.9490242841693	36.1940516478281	32.3019958404361	30.3873845380138	23.8567379360566	48.7991869232033	52.4547609040808	36.5375743450942	39.1918357710056	31.0459548827154	21.6589526045275	17.1972303409302	22.1627131490103	16.8657610407602	15.5755770321255	40.6944552457038	66.9363194385271	52.5623833603853	20.9521147948291	43.2667390158966	21.3901829823847	25.9265553995544	Y74C9A.3
2	nlp-40	816.278970344456	444.794667728503	964.367751196003	898.877320685855	862.878208852614	674.724431494281	688.24472299767	622.537688342643	970.759980257315	757.785401916719	788.862801085606	1119.12802010546	369.090772179623	503.878641549787	380.720690346911	485.419462792363	374.266701006235	440.167205154762	433.755957344915	585.649012691224	526.454503685842	446.841077207728	614.067973979531	573.280394517269	865.322341026441	522.291349549038	747.468060884444	593.430045812023	Y74C9A.2
3	rcor-1	174.375383757794	5.80888558600657	91.7485262507437	27.2012394155279	112.837919619188	78.5393518141491	41.923536426254	70.940341229743	59.5036765481717	81.6660959459121	64.4131924273529	133.384444256756	47.6861462764371	99.4161906599074	55.9883368157222	120.411881087167	70.175006438669	122.427901712813	95.6162767285872	143.068179863	51.3994042060142	88.5702849465318	112.530623983611	65.1773553668778	94.2845165767309	61.8096271655666	81.9957014324747	74.8989378209349	Y74C9A.4
4	sesn-1	150.367178747663	200.821473116227	169.886007398355	150.843236758837	82.9690585435206	356.997053700678	303.945639090342	173.731447909575	181.911239732982	279.184095443002	214.71064142451	302.55495892386	278.487094254393	341.158979059426	473.66132946101	311.910294382421	345.676883568259	273.108396128583	322.309171224178	331.499441145976	158.87088572768	217.037094643754	147.453921081973	193.079154877149	166.569312618891	215.561074739914	171.121463859078	135.394233753228	Y74C9A.5
5	Y48G1C.12	1.26358973737532	61.4082190520695	95.2773157219261	48.838588950607	82.9690585435206	67.8294402031288	66.3789326749022	92.6567722184399	130.908088405978	89.2629420804156	63.6179678294843	107.358211231047	67.7143277125407	61.1791942522507	35.8325355620622	50.7760944343475	92.7003171473776	98.6793455277188	84.218309966239	55.2499068576627	40.4965002835263	63.0365091060902	82.4577848155769	72.5360890373317	83.8084591793163	31.6774339223529	66.5472359451969	34.5687405327392	Y48G1C.12
6	rab-11.1	194.592819555799	195.012587530221	173.918909651135	171.244166320483	149.344305378337	73.7793910981401	76.8598167814657	99.8955825480055	110.506827875176	55.07713447515	45.3278020785076	35.7860704103491	782.052798933568	695.06362358807	528.529899540418	918.031787373004	930.4686038905	953.217910325848	826.35259027024	1057.30874386559	675.980043194248	334.332877410782	407.438466147556	661.935614451786	460.94652548624	547.015200415265	546.638009549832	509.888922857903	F53G12.1
7	imb-3	913.575380122355	2928.50817614531	1293.55339757917	306.632153411406	3644.00105123142	9037.97540952216	4290.17522761999	2379.39695532822	2641.96323873882	1635.22113045187	1452.08011570798	1054.06243754119	2056.22662743997	5895.71999054502	3841.91967229486	3189.31902869913	2850.31816275582	3354.68829007718	2888.75135387957	2355.3907660372	2440.69292093407	5026.96211858694	2826.84688179519	2500.91820028713	2465.01630561164	3316.85911777222	1794.39868352227	1993.46403738796	C53D5.6
8	csk-1	85.9241021415216	139.413254064158	110.400699169851	42.6564890834415	39.8251481008899	33.3197250120633	62.885304639381	69.4925791638299	49.3030462827708	83.565307479538	50.8943742635875	45.5459077949897	31.4728565424485	28.0404640322816	60.46740376098	54.2578837669885	57.1796348759525	53.6389803490919	39.2596632925325	97.1235204761018	34.2662694706761	47.875829700828	50.4447624754117	57.8186216964239	40.8566238499167	50.2203220720229	30.8969309745557	90.7429438984404	Y48G1C.2
9	Y48G1C.9	7.58153842425191	4.97904478800564	40.8331353093969	18.5462996014963	13.2750493669633	34.5097151910655	17.4681401776058	29.679122351219	10.2006302654009	15.1936922690069	19.8806149467139	16.2663956410677	20.0281814361036	28.0404640322816	19.0360345173456	71.6668304301934	30.3225336463385	20.8823511282724	29.1281372815563	13.3762932392236	23.3633655481883	14.3627489102484	32.9831139262308	23.1274486785695	29.3329607127607	40.1762576576183	40.4036789667267	38.8898330993316	Y48G1C.9
10	Y48G1C.8	3.79076921212595	128.625323690146	89.2279623427562	4.32746990701581	96.2441079104839	189.208438461359	328.40103533899	191.828473733489	141.108718671379	125.347961219307	82.7033581783297	39.0393495385626	321.404625903186	239.618510821315	283.300984287555	218.192131512168	90.9676009390154	208.004595552204	190.599333081488	141.323445962232	113.701712334516	128.466809697222	94.0988838483642	153.482159412325	91.1416993575065	78.8072746360975	116.457662904095	129.632776997772	Y48G1C.8
11	rpl-7	5524.41433180489	5834.6106507446	6691.08895014352	8660.50370391206	1828.63805029919	2656.05807953304	3158.23974411113	2614.6582910391	1778.30987626822	2121.41928306009	1791.64101899785	1958.47403518456	3895.00442785938	5513.77488198409	5666.01968575109	7078.4777132591	2988.06910132061	3232.66984622962	3292.74595356724	3915.18287332405	7007.45210675327	10458.4749981459	12094.13180348	11877.3465600017	8050.85010991308	8686.57047778082	8734.32471780709	8743.01062640528	F53G12.10
12	mex-3	132.676922424408	24.8952239400282	61.5017593548941	14.8370396811971	262.182224997525	64.259469666122	59.3916766038598	82.522437757048	129.207983361744	89.2629420804156	48.5087004699818	74.8254199489117	37.1951940956209	59.4797721896882	41.4313692436345	64.9934008759649	172.405262732039	122.018443847553	87.384411844669	121.549795086858	46.7267310963766	133.254392667305	158.124928528694	57.8186216964239	37.7138066306923	60.2643864864275	79.619014434432	70.5778452543425	F53G12.5
13	ptr-11	60.6523073940153	128.625323690146	46.8824886885668	0	99.5628702522247	61.8794893081175	108.302469101156	100.619463580962	62.9038866366386	28.4881730043879	71.5702138081699	84.5852573335523	136.38237835061	42.9104070797036	132.132474885105	70.7963830970332	170.672546523677	90.0807303572536	121.578312131713	54.0867509238171	168.216231946956	77.3992580163386	75.6671437131176	64.4765235887393	129.90311172794	75.7167932778191	133.094471890394	131.073141186636	F56C11.2
14	F56C11.6	102.350768727401	21.5758607480244	17.6439473559122	17.9280896147798	142.706780694855	13.0898919690249	10.4808841065635	18.8209068568706	86.7053572559073	13.294480735381	16.6997165552396	16.2663956410677	245.106791860887	28.8901750635628	30.23370188049	20.6005868847924	79.7049455846611	20.0634353977519	42.4257651709625	37.8025678499797	65.4174235349272	10.3730964351794	40.7438466147556	13.3158037846309	62.8563443844873	13.9071661122525	40.4036789667267	38.8898330993316	F56C11.6
15	F56C11.5	44.2256408081361	14.9371343640169	8.06580450555988	23.4919794952287	9.95628702522247	11.8999017900226	13.9745121420847	23.8880740875665	3.40021008846695	7.59684613450345	10.3379197722912	3.25327912821355	17.1670126595174	24.2167643915159	20.15580125366	22.3414815511129	4.3317905209055	6.96078370942415	13.2976278894062	13.9578712061464	18.6906924385506	19.1503318803312	15.5214653770498	22.4266169004311	5.23802869870727	23.9512305266571	7.13006099412824	18.7247344552337	F56C11.5
16	F56C11.3	1.26358973737532	12.4476119700141	57.9729698837117	27.2012394155279	33.1876234174082	7.13994107401356	3.49362803552117	3.61940516478281	5.10031513270043	7.59684613450345	2.38567379360566	0	35.2877482445634	26.341041969719	27.9941684078611	46.1337086574929	24.2580269170708	13.9215674188483	18.9966112705802	19.1920729084512	15.5755770321255	26.3317063354554	22.312106479509	21.7257851222926	21.9997205345705	29.3595729036441	33.2736179725984	15.8440060775055	F56C11.3
17	atm-1	61.9158971313906	7.46856718200845	26.7179774246671	0.618209986716544	119.47544430267	60.6894991291152	80.3534448169868	70.940341229743	57.8035715039382	81.6660959459121	64.4131924273529	143.144281641396	58.1770984572532	39.9364184702192	29.1139351441756	20.310437773739	19.0598782919842	27.8431348376966	1.26644075137202	28.4973203792155	24.9209232514008	30.3213588105244	22.312106479509	18.5720421206695	9.42845165767309	16.2250271309612	22.5785264814061	14.4036418886413	Y48G1BL.2
18	Y48G1BL.8	5.05435894950127	0	7.56169172396239	3.09104993358272	3.31876234174082	2.37998035800452	10.4808841065635	10.8582154943484	17.0010504423348	1.89921153362586	6.36179678294843	3.25327912821355	1.90744585105748	15.2947985630627	3.35930020894333	7.83402599844219	6.06450672926769	15.9688567451495	15.1972890164642	5.81577966922765	12.4604616257004	1.5958609900276	8.73082427459049	11.914140228354	13.6188746166389	9.27144407483499	5.94171749510687	7.20182094432066	Y48G1BL.8
19	Y48G1BR.1	93.5056405657735	2.48952239400282	37.3043458382145	30.9104993358272	59.7377221513348	20.2298330430384	167.694145705016	90.4851291195702	57.8035715039382	55.07713447515	73.9558876017756	0	12.3983980318736	28.0404640322816	25.7546349352322	52.8071382117215	38.1197565839684	46.2687387744076	94.9830563529011	59.320952626122	74.7627697542025	29.5234283155106	28.1326559959027	53.613631027593	61.8087386447458	31.6774339223529	24.9552134794488	73.4585736320708	Y48G1BR.1
20	marc-4	41.6984613333855	50.6202886780573	84.6909473083788	58.1117387513551	13.2750493669633	21.4198232220407	13.9745121420847	12.3059775602615	88.4054623001408	60.7747690760276	43.7373528827705	52.0524660514168	55.315929680667	76.898848330954	123.174340994589	23.5020779953266	71.0413645428501	81.8915730520488	55.7233930603687	55.8314848245854	34.2662694706761	71.813744551242	26.1924728237715	10.1620607830078	63.9039501242287	71.0810712404016	35.6503049706412	46.0916540436522	C53D5.2
21	ztf-3	87.187691878897	35.6831543140404	58.9811954469066	4.32746990701581	99.5628702522247	35.6997053700678	10.4808841065635	44.1567430103502	13.6008403538678	58.8755575424018	93.0412779506209	139.891002513183	40.0563628722072	48.4335287830318	24.6348681989178	32.206551326929	60.6450672926769	83.93886237835	122.844752883085	83.7472272368782	35.8238271738887	18.3524013853174	28.1326559959027	14.7174673409079	29.3329607127607	20.0881288288092	19.013495984342	20.1650986440979	C53D5.4
22	C53D5.1	290.625639596323	112.028507730127	59.9894210101016	166.916696413467	232.313363921858	235.618055442447	129.264237314283	148.395611756095	251.615546546555	91.1621536140414	189.263454292716	361.113983231704	137.336101276139	184.387293788033	185.881278228198	120.992179309274	97.0321076682831	174.429050600864	162.104416175618	202.970710456045	165.10111654053	177.140569893064	154.244562184432	127.901799510271	141.426774865096	140.616901801664	122.399380399201	217.494992518484	C53D5.1
23	xpo-2	176.902563232545	68.876786234078	468.320774104071	9.27314980074816	209.082027529672	636.644745766209	275.996614806172	490.791340344549	149.609243892546	214.610903299723	184.492106705505	42.2926286667762	47.6861462764371	491.557831596209	211.63591316343	486.289910125523	251.243850212519	151.90886801155	264.052896661065	213.439113860655	123.047058553792	383.804568101638	442.361763245918	375.99624897129	121.522265810009	192.382464552826	160.426372367885	82.1007587652556	Y48G1A.5
24	pqn-59	2896.14767806423	721.961494260817	607.455901824979	263.357454341248	4732.55509932241	1408.94837193868	366.830943729722	633.395903836991	2045.22636821287	1754.8714570703	925.641431918997	1008.5165297462	994.733011326478	621.988474897882	592.356603510341	573.914941663654	1113.27016387271	645.715053515405	634.48681643738	815.372309625717	3655.58792943986	1453.03143142013	719.807956860683	841.698965544304	2651.49012728562	1552.19426219529	1084.95761460651	1283.36449227794	R119.4
25	daf-25	26.5353844848817	41.492039900047	56.9647443205167	21.637349535079	9.95628702522247	36.88969554907	48.9107924972963	32.5746464830453	34.0021008846695	39.8834422061431	20.6758395445824	65.065582564271	24.7967960637473	37.812140892016	38.0720690346911	36.2686388816768	57.1796348759525	18.0161460714507	12.6644075137202	18.6104949415285	46.7267310963766	38.3006637606624	42.6840297868868	38.8961636866851	63.9039501242287	34.7679152806312	67.7355794442183	54.733839176837	Y48G1A.3
26	rnp-8	11.3723076363779	0	40.8331353093969	0.618209986716544	3.31876234174082	19.0398428640362	3.49362803552117	47.7761481751331	1.70010504423348	32.2865960716397	0	0	0	18.6936426881877	23.5151014626033	7.25372777633536	21.6589526045275	24.9769297808749	0.633220375686008	0	0	4.7875829700828	19.4018317213122	6.30748600324624	1.04760573974145	3.09048135827833	3.56503049706412	0	R119.7
27	R119.3	2.52717947475064	52.2799702740592	128.044646525763	92.113288020765	43.1439104426307	53.5495580551017	157.213261598453	99.8955825480055	28.9017857519691	53.1779229415242	58.0513956444045	84.5852573335523	64.8531589359544	80.297692456079	87.3418054325267	122.733073975594	51.9814862508659	74.1118736121041	63.3220375686008	52.9235949899716	24.9209232514008	60.6427176210488	93.1287922622986	72.1856731482625	67.0467673434531	54.0834237698708	29.7085874755343	48.9723824213805	R119.3
28	taf-4	6.31794868687659	19.9161791520225	9.07403006875487	7.41851984059853	0	14.2798821480271	10.4808841065635	6.51492929660905	6.80042017693391	17.0929038026328	17.4949411531082	9.75983738464065	27.6579648403335	13.5953765005002	27.9941684078611	22.6316306621663	28.5898174379763	14.7404831493688	13.2976278894062	19.1920729084512	18.6906924385506	22.3420538603864	18.4317401352466	16.8199626753233	24.0949320140534	20.0881288288092	8.31840449314961	31.6880121550109	R119.6
29	R119.5	1.26358973737532	2.48952239400282	9.07403006875487	0	3.31876234174082	15.4698723270294	6.98725607104233	9.4104534284353	3.40021008846695	3.79842306725173	18.2901657509767	9.75983738464065	34.3340253190347	27.6156085166409	33.5930020894333	34.2375951043029	32.0552498547007	20.0634353977519	31.6610187843004	33.1499441145976	21.8058078449757	11.1710269301932	17.461648549181	17.871210342531	29.3329607127607	28.5869525640746	16.6368089862992	21.605462832962	R119.5
30	otub-2	6.31794868687659	5.80888558600657	77.1292555844164	188.554045948546	106.200394935706	229.668104547436	115.289725172199	217.888190919925	79.9049370789734	212.711691766097	264.809791090229	211.463143333881	376.720555583853	117.260122316814	154.527809611393	156.680519968844	228.71853950381	143.310252841085	177.301705192082	199.481242654508	88.7807890831155	59.844787126035	42.6840297868868	62.0236123652547	82.7608534395749	36.3131559597704	64.1705489471541	53.2934749879729	Y50C1A.1
31	C07F11.2	29.0625639596323	0	2.01645112638997	19.7827195749294	13.2750493669633	0	6.98725607104233	3.61940516478281	23.8014706192687	15.1936922690069	5.56657218507988	0	17.1670126595174	13.5953765005002	4.47906694525778	2.61134199948073	65.8432159177635	14.7404831493688	8.86508525960411	8.14209153691871	15.5755770321255	15.1606794052622	1.94018317213122	4.55540655790006	67.0467673434531	10.0440644144046	11.8834349902137	17.2843702663696	C07F11.2
32	vps-20	121.304614788031	77.1751942140874	73.6004661132339	139.715456997939	142.706780694855	57.1195285921085	13.9745121420847	52.843315405829	98.6060925655417	70.2708267441569	46.9182512742447	61.8123034360575	149.734499308012	77.7485593622352	81.7429717509545	58.6101204327897	107.428404918456	66.3321741721595	51.2908504305666	65.7183102622725	90.338346786328	67.824092076173	73.7269605409864	83.7493974875473	113.141419892077	60.2643864864275	70.112266442261	84.9814871429838	Y65B4A.3
33	hum-7	7.58153842425191	22.4057015460254	6.5534661607674	2.47283994686618	0	33.3197250120633	3.49362803552117	16.6492637580009	8.50052522116738	7.59684613450345	34.1946577083478	19.5196747692813	19.0744585105748	17.8439316569064	39.1918357710056	16.5384993300446	59.7787091884958	22.5201825893134	58.2562745631127	24.4262746107561	87.2232313799029	35.1089417806072	32.0130223401651	38.5457477976159	60.7611329050043	75.7167932778191	83.1840449314961	64.816388498886	F56A6.2
34	tol-1	101.087178990025	141.902776458161	150.72972169765	85.312978166883	315.282422465378	368.8969554907	433.209876404625	369.903207840803	530.432773800845	478.601306473718	384.093480770512	335.087750205996	226.986056275841	244.716777009003	134.372008357733	138.691275083532	195.796931544928	263.690865227597	138.675262275236	249.496947809866	99.6836930056033	102.93303385678	74.697052127052	120.192649950748	94.2845165767309	178.475298440574	158.049685369843	164.201517530511	C07F11.1
35	W04C9.4	189.538460606298	443.964826930503	151.233834479248	121.169157396443	73.0127715182981	229.668104547436	101.315213030114	44.8806240433068	85.0052522116738	112.053480483926	55.6657218507988	71.5721408206981	170.716403669645	337.760134934301	160.126643292966	133.758740195624	116.958344064448	160.916941047276	119.045430628969	120.968217119935	146.41042410198	367.048027706348	281.326559959027	153.482159412325	128.855505988199	233.331342550014	106.950914911924	97.944764842761	W04C9.4
36	W04C9.8	13.8994871111285	0	0	35.237969242843	6.63752468348165	0	3.49362803552117	7.23881032956561	22.1013655750352	1.89921153362586	15.1092673595025	0	2.86116877658622	3.39884412512504	0	3.77193844369439	0	9.41753090098561	19.6298316462662	9.30524747076424	1.55755770321255	7.979304950138	0.97009158606561	1.75207944534618	25.1425377537949	6.95358305612625	10.6950914911924	7.20182094432066	W04C9.8
37	W04C9.2	58.1251279192646	222.397333864252	171.398345743148	242.956524779602	139.388018353115	258.22786884349	255.034846593045	175.903091008444	176.810924600282	125.347961219307	162.225817965185	120.371327743901	137.336101276139	58.2052056427663	166.845243710852	179.892448853117	71.9077226470312	95.8131404708971	104.481361988191	110.499813715325	101.241250708816	118.093713262042	154.244562184432	244.940706459396	105.808179713887	120.528772972855	79.619014434432	116.669499297995	W04C9.2
38	haf-4	13.8994871111285	53.1098110720601	75.6169172396239	35.8561792295595	43.1439104426307	102.339155394194	108.302469101156	34.7462895819149	13.6008403538678	45.5810768070207	35.7851069040849	26.0262330257084	9.53722925528742	69.6763045650633	138.851075302991	88.7856279823449	10.3962972501732	51.1822331575305	20.2630520219522	31.9867881807521	6.23023081285021	51.0675516808832	102.829708122955	66.2286030340855	11.523663137156	53.3108034303012	42.7803659647694	20.1650986440979	W04C9.1
39	Y65B4BL.4	1.26358973737532	0	59.9894210101016	16.6916696413467	0	13.0898919690249	3.49362803552117	12.3059775602615	8.50052522116738	3.79842306725173	0	0	48.6398692019658	2.97398860948441	0	8.70447333160244	4.3317905209055	3.27566292208195	0	0	0	3.989652475069	4.85045793032805	1.40166355627694	0	0	0	0	Y65B4BL.4
40	Y65B4BL.7	2.52717947475064	0	0	2.47283994686618	0	0	0	0	0	0	0	0	0	1.27456654692189	0	0.580298222106829	0	0	0.633220375686008	0	0	0	1.94018317213122	1.40166355627694	0	0	0	0	Y65B4BL.7
41	acs-13	80.8697431920204	91.2824877801033	139.639240502505	35.237969242843	129.431731327892	84.4893027091604	146.732377491889	86.8657239547874	15.3009453981013	24.6897499371362	28.628085523268	48.7991869232033	380.535447285968	249.39018768105	530.769433013047	397.504282143178	273.769160921227	117.51440732969	203.896960970894	280.902158023696	133.949962476279	104.528894846808	239.612621758206	184.669173539487	184.378610194496	83.442996673515	68.9239229432396	152.678604019598	Y65B4BL.5
42	Y65B4BL.6	1.26358973737532	0	5.04112781597493	0	0	0	0	0.723881032956561	0	0	0	0	0.953722925528742	0	0	0	0	0	0	3.48946780153659	0	0	0	8.05956544859242	0	0	0	0	Y65B4BL.6
43	icd-2	2148.10255353804	1718.60029265995	1529.47817936679	1196.23632429651	1496.76181612511	1299.46927547047	1037.60752654979	858.522905086482	921.456933974544	778.676728786604	849.299870523616	904.411597643367	1372.40728983586	1532.45384491575	1394.10958671148	1722.61527232412	887.150698681445	967.548935609956	915.636663241967	979.377296297936	2084.01220689839	2477.57418701785	2789.01330993863	1902.40786175688	2105.68753688032	1865.87812006054	1721.90973008197	1961.77602523295	Y65B4BR.5
44	wwp-1	564.824612606767	237.334468228269	220.297285558104	202.15466565631	584.102172146385	704.474185969338	478.6270408664	626.157093507426	776.948005214699	453.911556536581	489.063127689161	823.079619438028	1013.80746983705	1117.37000613486	1179.11437333911	1079.06454400765	941.731259244855	1181.69539914106	1043.54717913054	1010.78250651177	643.271331426784	510.675516808832	402.588008217228	632.851095659039	512.279206733571	492.159156305824	477.714086606592	492.604552591533	Y65B4BR.4
45	ptr-21	785.952816647448	242.313513016274	310.029360682458	326.414872986335	235.632126263598	534.305590372015	380.805455871807	589.963041859598	238.014706192687	351.354133720785	667.193437611717	1021.52964625905	407.239689200773	461.393089985724	253.067282407065	402.146667920033	395.925653610762	555.224865292891	805.456317872602	369.883586962879	249.209232514008	209.057789693616	179.466943422138	206.39495866178	181.235792975272	241.05754594571	281.637409268065	387.457966804452	Y65B4BR.3
46	lpr-1	5.05435894950127	16.5968159600188	14.1151578847298	199.063615722727	0	11.8999017900226	13.9745121420847	105.686630811658	0	0	3.97612298934277	13.0131165128542	8.58350632975868	0.849711031281259	7.83836715420111	53.0972873227749	9.52993914599209	2.04728932630122	9.49830563529011	12.2131373053781	3.1151154064251	3.989652475069	16.4915569631154	142.619266851179	4.19042295896582	0	2.37668699804275	17.2843702663696	Y65B4BR.2
47	Y65B4BR.1	13.8994871111285	20.7460199500235	2.01645112638997	0	0	0	3.49362803552117	1.44776206591312	18.7011554865682	7.59684613450345	14.314042761634	0	6.67606047870119	25.0664754227972	1.11976673631444	8.99462244265585	1.7327162083622	16.3783146104098	28.4949169058703	18.0289169746057	20.2482501417632	35.906872275621	10.6710074467217	2.45291122348465	17.8092975756047	27.814332224505	20.2018394833633	50.4127466102446	Y65B4BR.1
48	ceh-9	54.3343587071387	39.8323583040451	18.1480601375097	24.7283994686618	23.2313363921858	15.4698723270294	10.4808841065635	12.3059775602615	1.70010504423348	34.1858076052655	11.9283689680283	0	12.3983980318736	24.6416199071565	5.59883368157222	6.09313133212171	0	9.41753090098561	24.6955946517543	2.32631186769106	21.8058078449757	15.1606794052622	12.6111906188529	9.46122900486936	16.7616918358633	10.0440644144046	24.9552134794488	24.4861912106903	Y65B4BR.9
49	eme-1	39.1712818586349	1.65968159600188	29.2385413326546	75.4216183794183	9.95628702522247	40.4596660860768	34.9362803552117	10.8582154943484	5.10031513270043	3.79842306725173	43.7373528827705	13.0131165128542	21.9356272871611	28.4653195479222	19.0360345173456	28.724761994288	29.4561755421574	11.4648202272868	27.8616965301843	18.0289169746057	3.1151154064251	40.6944552457038	29.1027475819683	33.2895094615774	36.6662008909509	12.3619254331133	41.5920224657481	14.4036418886413	F56A6.4
50	ppw-1	5.05435894950127	26.5549055360301	33.775556367032	66.1484685786702	3.31876234174082	22.6098134010429	6.98725607104233	45.6045050762634	5.10031513270043	1.89921153362586	12.7235935658969	0	10.4909521808162	10.6213878910157	2.23953347262889	11.89611355319	11.2626553543543	6.5513258441639	3.79932225411605	16.2841830738374	10.9029039224879	12.7668879202208	26.1924728237715	37.144084241339	7.33324017819018	15.4524067913917	8.31840449314961	7.20182094432066	F56A6.1
51	Y65B4A.6	44.2256408081361	9.95808957601127	32.2632180222395	22.8737695085121	26.5500987339266	59.499508950113	13.9745121420847	51.3955533399159	8.50052522116738	5.69763460087759	12.7235935658969	19.5196747692813	24.7967960637473	38.2369964076567	48.1499696615211	47.58445421276	28.5898174379763	45.0403651786268	50.0244096791946	51.1788610892033	40.4965002835263	69.4199530662006	54.3251288196742	64.4765235887393	24.0949320140534	36.3131559597704	43.9687094637908	43.210925665924	Y65B4A.6
52	Y65B4A.2	26.5353844848817	1.65968159600188	67.0469999524665	73.5669884192687	179.213166454004	47.5996071600904	59.3916766038598	79.6269136252217	79.9049370789734	119.650326618429	237.772154762698	16.2663956410677	57.2233755317245	39.0867074389379	49.2697363978356	40.3307264364246	148.147235814968	123.656275308594	64.5884783199728	59.9025305930448	132.392404773067	52.6634126709108	42.6840297868868	44.5028179117929	96.3797280562138	30.9048135827833	95.0674799217098	109.467678353674	Y65B4A.2
53	cus-2	26.5353844848817	4.97904478800564	47.3866014701643	9.27314980074816	13.2750493669633	72.5894009191378	52.4044205328175	31.1268844171321	13.6008403538678	9.49605766812932	58.0513956444045	16.2663956410677	21.9356272871611	47.5838177517505	30.23370188049	30.4656566606085	30.3225336463385	40.1268707955039	34.8271206627304	27.33416444537	35.8238271738887	43.0882467307452	57.235403577871	38.1953319085467	25.1425377537949	14.6797864518221	39.2153354677053	56.1742033657012	Y65B4A.1
54	Y18H1A.4	37.9076921212595	36.5129951120413	84.6909473083788	90.8768680473319	19.9125740504449	19.0398428640362	41.923536426254	84.6940808559177	30.6018907962026	13.294480735381	58.846620242273	26.0262330257084	50.5473150530233	40.7861295015005	48.1499696615211	60.6411642101636	27.7234593337952	30.299882029258	44.3254262980205	42.4551915853618	23.3633655481883	21.5441233653726	76.6372352991832	65.527771255947	13.6188746166389	22.4059898475179	32.0852744735771	27.3669195884185	Y18H1A.4
55	Y18H1A.2	17.6902563232545	8.29840798000939	38.8166841830069	35.237969242843	26.5500987339266	24.9897937590474	6.98725607104233	21.7164309886968	23.8014706192687	30.3873845380138	26.2424117296623	32.5327912821355	32.4265794679772	10.1965323753751	35.8325355620622	33.0769986600893	54.5805605634092	27.0242191071761	42.4257651709625	21.5183847761423	18.6906924385506	29.5234283155106	35.8933886844276	27.3324393474004	15.7140860961218	15.4524067913917	33.2736179725984	41.7705614770598	Y18H1A.2
56	hgap-1	88.4512816162723	97.9212141641108	233.404217879639	4.94567989373235	142.706780694855	134.468890227255	296.958383019299	292.447937314451	124.107668229044	186.122730295335	219.481989011721	517.271381385954	295.65410691391	232.395967055424	251.94751567075	339.474459932495	377.732133422959	175.247966331384	242.523403887741	256.475883412939	68.5325389413523	146.819211082539	92.158700676233	180.113766981587	95.3321223164723	78.8072746360975	144.977906880608	175.724431041424	Y18H1A.3
57	Y18H1A.18	132.676922424408	0	0.504112781597493	79.7490882864342	36.506385759149	21.4198232220407	31.4426523196905	5.06716723069593	5.10031513270043	32.2865960716397	24.6519625339252	0	13.3521209574024	37.812140892016	10.07790062683	10.4453679979229	21.6589526045275	40.5363286607641	8.2318648839181	22.6815407099878	119.931943147366	26.3317063354554	22.312106479509	19.6232897878772	77.5228247408676	48.6750813928837	28.520243976513	33.128376343875	Y18H1A.18
58	T06A4.3	16.4266665858791	0	9.57814285035236	0	0	8.32993125301582	17.4681401776058	29.679122351219	0	0	9.54269517442265	0	13.3521209574024	0.42485551564063	6.71860041788667	9.57492066476268	17.327162083622	6.96078370942415	10.1315260109761	4.65262373538212	21.8058078449757	18.3524013853174	7.76073268852488	64.8269394778086	6.28563443844873	13.9071661122525	11.8834349902137	5.76145675545653	T06A4.3
59	cpx-1	578.724099717896	1026.51306712716	470.841338012058	740.615564086419	829.690585435206	777.063586888475	911.836917271025	976.515513458401	678.341912649157	632.437440697412	1458.44191249093	2072.33880467203	507.380596381291	571.005813021006	642.746106644491	454.953806131754	1260.5510415835	808.269826023721	702.874617011468	624.033158508127	887.807890831155	412.530065922135	415.199198836081	446.429842674206	939.702348548084	647.45584455931	767.669900367807	783.558118742088	Y73E7A.4
60	ZC123.4	32.8533331717583	121.986597306138	65.0305488260766	16.0734596546301	56.418959809594	14.2798821480271	17.4681401776058	20.2686689227837	25.5015756635022	26.5889614707621	23.0615133381881	9.75983738464065	39.1026399466784	62.0289052835319	36.9523022983767	24.6626744395402	29.4561755421574	41.7647022565449	13.9308482650922	30.8236322469065	76.320327457415	92.5599374216008	74.697052127052	59.2202852527008	85.9036706587992	88.0787187109324	64.1705489471541	76.339302009799	ZC123.4
61	Y95B8A.8	6.31794868687659	12.4476119700141	21.1727368270947	66.1484685786702	0	29.7497544750565	10.4808841065635	7.23881032956561	0	1.89921153362586	2.38567379360566	3.25327912821355	7.62978340422993	19.9682092351096	11.1976673631444	3.19164022158756	8.66358104181099	1.63783146104098	1.89966112705802	3.48946780153659	3.1151154064251	14.3627489102484	19.4018317213122	8.40998133766165	7.33324017819018	16.9976474705308	33.2736179725984	24.4861912106903	Y95B8A.8
62	pde-6	26.5353844848817	123.64627890214	80.6580450555988	57.4935287646386	26.5500987339266	95.1992143201808	118.78335320772	57.1866016035683	57.8035715039382	64.5731921432793	75.5463367975127	61.8123034360575	111.585582286863	152.947985630627	108.617373422501	136.079933084051	99.6311819808264	141.672421380044	96.2494971042732	79.0946035014961	133.949962476279	78.9951190063662	97.009158606561	85.8518928219627	94.2845165767309	142.162142480803	103.385884414859	72.0182094432066	Y95B8A.10
63	gpa-16	2.52717947475064	8.29840798000939	46.8824886885668	11.1277797608978	9.95628702522247	27.369774117052	6.98725607104233	15.2015016920878	6.80042017693391	13.294480735381	25.4471871317937	29.279512153922	6.67606047870119	21.2427757820315	14.5569675720878	26.1134199948073	20.7925945003464	1.63783146104098	13.9308482650922	20.9368068092195	6.23023081285021	11.1710269301932	23.2821980655746	31.187014127162	16.7616918358633	21.6333695079483	8.31840449314961	21.605462832962	Y95B8A.5
64	prhg-1	60.6523073940153	153.520547630174	27.2220902062646	1.85462996014963	43.1439104426307	54.7395482341039	66.3789326749022	36.9179326807846	61.2037815924052	131.045595820185	81.9081335804611	74.8254199489117	55.315929680667	91.3439358627354	48.1499696615211	40.3307264364246	51.9814862508659	72.8835000163234	91.1837340987851	77.3498696007278	132.392404773067	142.82955860747	54.3251288196742	55.01529458387	94.2845165767309	129.80021704769	128.341097894308	145.476783075277	Y95B8A.12
65	shc-1	20.2174357980051	11.6177711720131	22.1809623902897	1.23641997343309	86.2878208852614	57.1195285921085	13.9745121420847	52.843315405829	52.7032563712378	34.1858076052655	100.993523929306	48.7991869232033	28.6116877658622	30.5895971261253	35.8325355620622	22.3414815511129	29.4561755421574	42.5836179870654	36.7267817897884	54.0867509238171	21.8058078449757	26.3317063354554	25.2223812377059	30.8365982380927	34.570989411468	32.4500542619225	34.4619614716198	46.0916540436522	F54A5.3
66	mig-1	35.3805126465089	3.31936319200376	21.6768496086922	21.0191395483625	23.2313363921858	27.369774117052	3.49362803552117	11.582096527305	6.80042017693391	13.294480735381	16.6997165552396	6.5065582564271	22.8893502126898	26.341041969719	0	36.8489371037837	12.1290134585354	16.78777247567	13.2976278894062	21.5183847761423	7.78778851606276	29.5234283155106	32.0130223401651	19.272873898808	7.33324017819018	23.9512305266571	22.5785264814061	40.3301972881957	Y34D9B.1
67	cutl-20	5.05435894950127	41.492039900047	39.3207969646044	53.1660588576228	3.31876234174082	7.13994107401356	17.4681401776058	76.0075084604389	0	49.3794998742724	87.474705765541	22.7729538974949	92.5111237762879	104.514456847595	110.85690689513	52.8071382117215	77.1058712721178	56.9146432711739	86.751191468983	97.7050984430245	144.852866398767	111.710269301932	86.3381511598393	80.9460703749934	127.807900248457	151.433586555638	140.224532884522	113.788770920266	F54A5.2
68	rpl-17	3251.21639426669	5461.18229164418	6165.29931893734	5405.62812384946	1427.06780694855	2479.93953304071	3546.03245605398	2443.09848622839	1649.10189290647	1876.42099522235	2002.37553743302	1971.48715169741	2013.30909579117	3574.73430860026	3834.08130514066	4577.39237597867	1719.72083679948	2111.98366901234	2130.78656418342	2600.23509011168	3457.77810113187	7457.45840639898	7891.69505264374	7946.73153231212	3619.47783080672	5163.42172934352	4794.96601855124	4855.46768066099	Y48G8AL.8
69	hmbx-1	5.05435894950127	197.502109924224	105.863684135473	46.3657490037408	66.3752468348165	155.888713449296	178.175029811579	217.888190919925	30.6018907962026	3.79842306725173	159.044919573711	178.930352051745	43.8712545743221	180.988449662908	218.354513581317	385.318019478935	13.8617296668976	119.971154521251	157.671873545816	152.955005300687	60.7447504252895	67.824092076173	89.2484259180361	203.241215660157	28.2853549730193	74.9441729382495	4.75337399608549	69.1374810654784	F54A5.1
70	spp-17	5.05435894950127	121.156756508137	250.544052453954	145.279346878388	0	451.006277841856	632.346674429331	142.604563492443	0	0	0.795224597868554	9.75983738464065	3.81489170211497	60.3294832209694	230.671947680776	155.810072635684	0	1.63783146104098	0	32.5683661476748	6.23023081285021	20.7461928703588	208.569691004106	121.243897617955	0	3.86310169784791	1.18834349902137	2.88072837772827	C54G6.5
71	spp-23	27.798974222257	794.9874844849	903.874217404304	1213.54620392458	13.2750493669633	1439.88811659273	1673.44782901464	770.933300098738	0	106.355845883048	18.2901657509767	0	2.86116877658622	559.534714098709	1135.44347062285	359.494748595181	0	0.409457865260244	0	80.8393374022643	4.67267310963766	77.3992580163386	469.524327655755	390.363300423128	0	10.8166847539742	0	0	Y34D9A.11
72	mrpl-38	40.4348715960102	84.6437613960958	43.3536992173844	114.987057529277	9.95628702522247	78.5393518141491	76.8598167814657	41.9850999114806	47.6029412385374	24.6897499371362	13.5188181637654	32.5327912821355	74.3903881912419	78.5982703935165	59.3476370246656	73.1175759854605	24.2580269170708	70.0172949595017	63.9552579442868	69.7893560307318	49.8418465028017	69.4199530662006	59.1755867500022	96.714785383109	38.7614123704338	50.9929424115925	21.3901829823847	24.4861912106903	Y34D9A.1
73	grh-1	166.793845333542	24.0653831420272	16.1316090111198	21.0191395483625	59.7377221513348	88.0592732461672	282.983870877214	424.918166345502	51.0031513270043	129.146384286559	64.4131924273529	52.0524660514168	205.050428988679	163.994229037283	136.611541830362	392.281598144217	338.74601873481	240.351766907763	396.395955179441	339.059954715972	185.349366682294	94.9537289066422	25.2223812377059	403.32868831869	81.7132476998334	126.709735689412	114.080975906052	197.329893874386	Y48G8AR.1
74	spd-1	1.26358973737532	0	12.0987067583398	27.8194494022445	13.2750493669633	36.88969554907	0	18.8209068568706	1.70010504423348	9.49605766812932	1.59044919573711	0	32.4265794679772	22.0924868133127	6.71860041788667	31.0459548827154	20.7925945003464	11.4648202272868	8.86508525960411	15.7026051069147	0	30.3213588105244	66.9363194385271	14.7174673409079	5.23802869870727	3.86310169784791	11.8834349902137	11.5229135109131	Y34D9A.4
75	Y34D9A.3	17.6902563232545	12.4476119700141	4.53701503437743	3.09104993358272	6.63752468348165	17.8498526850339	6.98725607104233	7.96269136252218	5.10031513270043	18.9921153362586	8.7474705765541	6.5065582564271	18.1207355850461	11.471098922297	8.95813389051556	9.57492066476268	4.3317905209055	14.3310252841085	14.5640686407782	4.07104576845936	12.4604616257004	8.7772354451518	18.4317401352466	9.81164489393859	4.19042295896582	6.18096271655666	10.6950914911924	7.20182094432066	Y34D9A.3
76	glrx-10	80.8697431920204	222.397333864252	194.587533696632	384.52661173769	53.1001974678532	98.7691848571875	143.238749456368	99.8955825480055	108.806722830943	55.07713447515	52.4848234593246	45.5459077949897	67.7143277125407	117.260122316814	128.773174676161	156.100221746737	63.2441416052202	59.7808483279956	85.484750717611	57.5762187253537	74.7627697542025	150.010933062594	177.526760250007	173.455865089272	42.9518353293996	100.440644144046	91.5024494246457	86.421851331848	Y34D9A.6
77	vps-4	198.383588767925	62.2380598500704	33.775556367032	84.07655819345	33.1876234174082	42.8396464440813	27.9490242841693	40.5373378455674	10.2006302654009	87.3637305467897	23.0615133381881	45.5459077949897	82.9738945210005	29.3150305792035	17.9162677810311	78.9205582065288	34.654324167244	22.1107247240532	27.2284761544983	29.660476313061	169.773789650168	71.813744551242	108.650257639348	60.6219488089777	50.2850755075898	67.9905898821233	45.1570529628122	44.6512898547881	Y34D9A.10
78	npr-23	1.26358973737532	29.8742687280338	1.51233834479248	0.618209986716544	0	21.4198232220407	45.4171644617752	8.68657239547874	3.40021008846695	3.79842306725173	26.2424117296623	29.279512153922	0.953722925528742	8.07225479717196	8.95813389051556	13.0567099974037	2.5990743125433	3.68512078734219	13.2976278894062	13.9578712061464	45.169173393164	5.5855134650966	14.5513737909842	19.6232897878772	36.6662008909509	23.1786101870875	23.7668699804275	30.2476479661468	Y34D9A.2
79	gsa-1	17.6902563232545	20.7460199500235	4.03290225277994	0	6.63752468348165	16.6598625060316	6.98725607104233	7.23881032956561	3.40021008846695	15.1936922690069	5.56657218507988	22.7729538974949	10.4909521808162	6.37283273460945	23.5151014626033	6.96357866528195	12.1290134585354	2.86620505682171	3.16610187843004	2.90788983461383	35.8238271738887	35.1089417806072	32.9831139262308	9.81164489393859	38.7614123704338	20.8607491683787	13.0717784892351	46.0916540436522	R06A10.2
80	R06A10.1	30.3261536970076	0.829840798000939	0	40.8018591232919	3.31876234174082	0	0	1.44776206591312	0	9.49605766812932	47.7134758721133	22.7729538974949	9.53722925528742	8.07225479717196	0	1.74089466632049	62.3777835010391	21.7012668587929	29.1281372815563	26.1710085115244	4.67267310963766	3.1917219800552	0	2.10249533441541	25.1425377537949	11.5893050935437	43.9687094637908	51.8531107991088	R06A10.1
81	R06A10.5	15.1630768485038	4.97904478800564	12.6028195399373	0	0	0	0	0	0	0	0	0	0	1.69942206256252	2.23953347262889	0.290149111053415	4.3317905209055	3.68512078734219	0	2.32631186769106	0	0.7979304950138	0.97009158606561	0.350415889069235	2.09521147948291	0	1.18834349902137	0	R06A10.5
82	R06A10.4	92.2420508283982	104.559940548118	49.4030525965543	2.47283994686618	63.0564844930756	32.129734833061	10.4808841065635	41.261218878524	34.0021008846695	22.7905384035104	76.3415613953812	61.8123034360575	52.4547609040808	66.2774604399382	34.7127688257478	34.2375951043029	45.0506214174171	78.2064522647066	78.5193265850649	60.4841085599676	133.949962476279	157.990238012732	108.650257639348	52.5623833603853	100.57015101518	99.6680238044762	68.9239229432396	63.3760243100218	R06A10.4
83	ceh-45	11.3723076363779	0	1.51233834479248	0	0	0	0	1.44776206591312	0	0	0	0	0	6.37283273460945	4.47906694525778	4.64238577685463	18.1935201878031	4.09457865260244	9.49830563529011	5.81577966922765	12.4604616257004	11.1710269301932	2.91027475819683	1.40166355627694	3.14281721922436	3.09048135827833	2.37668699804275	4.3210925665924	ZK993.1
84	Y48G8AL.10	56.8615381818893	0	20.1645112638997	0	6.63752468348165	15.4698723270294	24.4553962486482	28.2313602853059	6.80042017693391	37.9842306725173	0	48.7991869232033	16.2132897339886	12.7456654692189	0	17.4089466632049	38.9861146881495	24.5674719156146	37.3600021654744	27.9157424122927	10.9029039224879	39.89652475069	44.6242129590181	28.3836870146081	29.3329607127607	16.9976474705308	49.9104269588977	60.4952959322936	Y48G8AL.10
85	aps-3	61.9158971313906	55.5993334660629	37.808458619812	92.113288020765	69.6940091765573	26.1797839380497	83.847072852508	52.843315405829	32.3019958404361	70.2708267441569	50.0991496657189	55.3057451796303	38.1489170211497	31.014452641766	33.5930020894333	15.9582011079378	51.1151281466848	31.5282556250388	12.6644075137202	29.0788983461383	15.5755770321255	18.3524013853174	32.0130223401651	35.742420685062	25.1425377537949	18.54288814967	15.4484654872778	40.3301972881957	Y48G8AL.14
86	smg-2	3.79076921212595	18.2564975560207	36.2961202750195	38.3290191764257	248.907175630562	173.73856613433	104.808841065635	51.3955533399159	108.806722830943	155.735345757321	31.0137593168736	91.0918155899794	100.140907180518	49.283239814313	92.9406391140989	42.9420684359054	155.078100648417	81.4821151867885	70.2874617011468	95.9603645422562	119.931943147366	165.96954296287	146.483829495907	134.209285513517	138.283957645872	117.438291614577	111.704288908009	119.550227675723	Y48G8AL.6
87	Y48G8AL.5	18.9538460606298	49.7904478800564	52.4277292861392	7.41851984059853	96.2441079104839	45.2196268020859	20.961768213127	23.16419305461	30.6018907962026	49.3794998742724	28.628085523268	32.5327912821355	3.81489170211497	42.0606960484223	13.4372008357733	16.828648441098	18.1935201878031	41.7647022565449	8.86508525960411	3.48946780153659	45.169173393164	59.844787126035	41.7139382008212	48.0069768024853	37.7138066306923	42.4941186763271	32.0852744735771	11.5229135109131	Y48G8AL.5
88	Y48G8AL.13	332.324100929709	162.648796408184	102.334894664291	110.659587622261	487.858064235901	145.178801838276	90.8343289235503	150.567254854965	317.91964327166	267.788826241247	264.809791090229	286.288563282792	309.006227871312	130.005787786033	110.85690689513	129.98680175193	175.004337044582	176.476339927165	155.138992043072	157.026051069147	280.360386578259	144.425419597498	110.59044081148	123.346392952371	260.853829195622	154.524067913917	210.336799326783	204.531714818707	Y48G8AL.13
89	herc-1	3.79076921212595	0	65.0305488260766	23.4919794952287	16.5938117087041	28.5597642960542	17.4681401776058	30.4030033841756	3.40021008846695	18.9921153362586	11.9283689680283	6.5065582564271	9.53722925528742	26.7658974853597	20.15580125366	58.9002695438432	36.3870403756062	57.3241011364341	52.5572911819386	29.660476313061	15.5755770321255	31.917219800552	47.5344877172149	55.01529458387	36.6662008909509	29.3595729036441	40.4036789667267	24.4861912106903	Y48G8AL.1
90	Y48G8AL.15	22.7446152727557	0	22.1809623902897	0	3.31876234174082	4.75996071600904	27.9490242841693	5.06716723069593	17.0010504423348	5.69763460087759	2.38567379360566	16.2663956410677	6.67606047870119	4.2485551564063	5.59883368157222	15.377902885831	7.79722293762989	3.68512078734219	1.26644075137202	6.97893560307318	3.1151154064251	5.5855134650966	2.91027475819683	9.46122900486936	3.14281721922436	0.772620339569583	5.94171749510687	10.0825493220489	Y48G8AL.15
91	Y48G8AR.8	8.84512816162723	1.65968159600188	3.02467668958496	21.0191395483625	13.2750493669633	4.75996071600904	6.98725607104233	8.68657239547874	8.50052522116738	0	14.314042761634	0	12.3983980318736	0.42485551564063	1.11976673631444	3.19164022158756	0.866358104181099	3.68512078734219	3.79932225411605	0.581577966922765	3.1151154064251	2.3937914850414	0.97009158606561	5.60665422510777	0	0.772620339569583	2.37668699804275	1.44036418886413	Y48G8AR.8
92	egl-30	2340.16819361909	2770.83842452514	3378.0597494848	4569.80822180869	1506.71810315033	2459.70969999767	3214.13779267947	2398.21786218509	1703.50525432194	1559.25266910683	1743.92754312574	2108.12487508238	1168.31058377271	1824.32958416086	1960.71155528659	2243.72307577605	1125.39917733125	1332.78535142209	1319.63126292964	1295.174132337	1738.23439678521	2916.43595927544	3755.22452965998	3636.61609676053	2267.01882080051	2695.67236475827	2527.60662241846	2313.2248873158	C53H9.1
93	mab-20	44.2256408081361	43.9815622940498	11.5945939767423	26.5830294288114	19.9125740504449	26.1797839380497	55.8980485683387	82.522437757048	20.4012605308017	11.3952692017552	29.4233101211365	58.5590243078439	7.62978340422993	34.8381522825316	19.0360345173456	48.7450506569737	22.5253107087086	61.8281376542968	64.5884783199728	61.0656865268903	65.4174235349272	19.1503318803312	35.8933886844276	31.5374300162312	63.9039501242287	27.0417118849354	55.8521444540045	72.0182094432066	Y71G12B.20
94	Y71G12B.35	1.26358973737532	3.31936319200376	1.51233834479248	11.7459897476143	0	2.37998035800452	0	5.06716723069593	0	0	0.795224597868554	3.25327912821355	7.62978340422993	6.37283273460945	1.11976673631444	4.64238577685463	6.06450672926769	6.96078370942415	1.89966112705802	1.7447339007683	9.34534621927531	12.7668879202208	8.73082427459049	19.9737056769464	7.33324017819018	13.1345457726829	16.6368089862992	23.0458270218261	Y71G12B.35
95	Y92H12BR.2	93.5056405657735	79.6647166080902	92.2526390323412	77.276248339568	33.1876234174082	67.8294402031288	59.3916766038598	73.8358653615693	154.709559025246	75.9684613450345	104.969646918649	126.877886000328	47.6861462764371	55.2312170332819	31.3534686168045	49.3253488790805	45.9169795215983	65.1038005763788	79.785767336437	43.0367695522846	37.3813848771012	47.875829700828	51.4148540614773	68.3310983685009	27.2377492332778	51.7655627511621	45.1570529628122	54.733839176837	Y92H12BR.2
96	K12C11.1	25.2717947475064	28.2145871320319	65.534661607674	81.6037182465838	89.6065832270022	167.788615239319	244.553962486482	196.895640964185	156.40966406948	79.7668844122862	115.30756669094	130.131165128542	61.0382672338395	74.3497152371102	66.0662374425523	100.971890646588	41.5851890006928	77.3875365341861	72.1871228282049	119.80506118609	14.018019328913	60.6427176210488	80.5176016434456	122.995977063302	43.9994410691411	84.9882373526541	83.1840449314961	48.9723824213805	K12C11.1
97	F37F2.2	96.0328200405242	153.520547630174	33.2714435854345	113.750637555844	29.8688610756674	91.629243783174	80.3534448169868	109.306035976441	79.9049370789734	55.07713447515	66.00364162309	136.637723384969	29.565410691391	52.6820839394381	30.23370188049	79.5008564286356	21.6589526045275	29.0715084334773	32.2942391599864	50.5972831222806	38.9389425803138	57.4509956409936	97.9792501926266	127.901799510271	28.2853549730193	42.4941186763271	30.8969309745557	40.3301972881957	F37F2.2
98	dapk-1	202.174357980051	176.7560899742	74.1045788948314	126.114837290175	215.719552213153	142.798821480271	185.162285882622	144.776206591312	214.213235573418	150.037711156443	186.082555901242	182.183631179959	86.7887862231155	63.3034718304538	39.1918357710056	48.7450506569737	64.1104997094013	94.5847668751163	84.851530341925	86.0735391045692	91.8959044895406	94.9537289066422	79.54751005738	138.414276182348	112.093814152336	110.48470855845	59.4171749510687	123.871320242315	K12C11.4
99	K12C11.3	1.26358973737532	8.29840798000939	14.6192706663273	27.8194494022445	19.9125740504449	27.369774117052	6.98725607104233	7.96269136252218	22.1013655750352	3.79842306725173	15.9044919573711	16.2663956410677	38.1489170211497	6.37283273460945	21.2755679899745	3.19164022158756	0	6.96078370942415	3.16610187843004	5.81577966922765	1.55755770321255	10.3730964351794	0.97009158606561	6.30748600324624	3.14281721922436	13.9071661122525	19.013495984342	8.6421851331848	K12C11.3
100	K12C11.6	35.3805126465089	5.80888558600657	10.5863684135473	8.03672982731507	6.63752468348165	7.13994107401356	0	8.68657239547874	25.5015756635022	1.89921153362586	4.77134758721133	3.25327912821355	9.53722925528742	1.27456654692189	0	0.580298222106829	12.9953715627165	5.32295224838317	0.633220375686008	2.90788983461383	0	2.3937914850414	0	3.15374300162312	14.6664803563804	5.40834237698708	7.13006099412824	2.88072837772827	K12C11.6
101	K12C11.7	8.84512816162723	9.95808957601127	0	9.8913597874647	19.9125740504449	0	6.98725607104233	4.34328619773937	13.6008403538678	0	13.5188181637654	3.25327912821355	5.72233755317245	4.2485551564063	0	2.32119288842732	6.06450672926769	5.73241011364341	4.43254262980205	9.30524747076424	6.23023081285021	1.5958609900276	4.85045793032805	1.40166355627694	4.19042295896582	0	4.75337399608549	5.76145675545653	K12C11.7
102	smo-1	202.174357980051	605.783782540686	561.581638699607	386.999451684556	219.038314554894	740.173891339405	506.576065150569	332.261394127062	273.71691212159	224.106960967852	212.324967630904	198.450026821027	88.696232074173	294.849727854597	307.935852486472	283.185532388133	125.621925106259	133.8927219401	132.343058518376	188.431261282976	116.816827740941	362.260444736265	484.07570144674	382.654150863605	161.331283920184	146.797864518221	141.412876383543	156.99969658619	K12C11.2
103	Y92H12BL.1	11.3723076363779	17.4266567580197	17.1398345743148	11.7459897476143	33.1876234174082	10.7099116110203	6.98725607104233	16.6492637580009	6.80042017693391	28.4881730043879	14.314042761634	32.5327912821355	1.90744585105748	10.1965323753751	0	10.7355171089763	6.93086483344879	4.50403651786268	2.53288150274403	1.16315593384553	20.2482501417632	20.7461928703588	26.1924728237715	18.2216262316002	8.38084591793163	9.27144407483499	9.50674799217098	17.2843702663696	Y92H12BL.1
104	Y92H12BL.5	16.4266665858791	33.1936319200376	27.2220902062646	0.618209986716544	13.2750493669633	13.0898919690249	0	10.8582154943484	6.80042017693391	15.1936922690069	15.9044919573711	0	0.953722925528742	29.3150305792035	13.4372008357733	5.51283311001488	10.3962972501732	2.45674719156146	9.49830563529011	9.88682543768701	15.5755770321255	12.7668879202208	10.6710074467217	9.81164489393859	7.33324017819018	7.72620339569583	11.8834349902137	7.20182094432066	Y92H12BL.5
105	Y92H12BR.7	2.52717947475064	0	0	0	0	3.56997053700678	0	1.44776206591312	0	1.89921153362586	2.38567379360566	9.75983738464065	0	0	0	2.32119288842732	3.4654324167244	11.0553623620266	0	0.581577966922765	6.23023081285021	4.7875829700828	0	1.05124766720771	3.14281721922436	0.772620339569583	8.31840449314961	4.3210925665924	Y92H12BR.7
106	set-29	63.1794868687659	61.4082190520695	157.283187858418	77.8944583262845	49.7814351261123	177.308536671337	192.149541953664	122.335894569659	52.7032563712378	68.3716152105311	15.1092673595025	9.75983738464065	41.9638087232646	50.5578063612349	73.9046045967534	120.411881087167	36.3870403756062	81.0726573215283	48.1247485521366	46.5262373538212	46.7267310963766	83.782701976449	120.291356672136	94.9627059377628	28.2853549730193	61.8096271655666	30.8969309745557	28.8072837772827	Y92H12BR.6
107	Y92H12BR.3	39.1712818586349	122.816438104139	260.122195304306	164.443856466601	185.850691137486	218.958192936416	178.175029811579	297.515104545147	102.006302654009	123.448749685681	147.911775203551	159.410677282464	154.503113935656	140.627175677048	138.851075302991	192.07871151736	96.165749564102	138.806216323223	199.464418341092	144.812913763769	119.931943147366	130.062670687249	196.928591971319	191.677491320872	87.9988821382821	190.064603534117	199.641707835591	168.522610097104	Y92H12BR.3
108	mrpl-15	92.2420508283982	292.933801694332	128.044646525763	134.769777104207	112.837919619188	406.976641218773	188.655913918143	180.97025823914	149.609243892546	212.711691766097	70.7749892103013	19.5196747692813	32.4265794679772	123.208099535783	148.928975929821	140.432169749853	36.3870403756062	106.459044967663	75.9864450823209	70.3709339976546	32.7087117674636	130.860601182263	134.84273046312	106.526430277048	69.141978822936	78.0346542965279	28.520243976513	28.8072837772827	Y92H12BR.8
109	spe-15	3.79076921212595	1.65968159600188	2.52056390798746	8.65493981403161	9.95628702522247	5.9499508950113	6.98725607104233	7.23881032956561	3.40021008846695	7.59684613450345	7.15702138081699	0	12.3983980318736	3.82369964076567	1.11976673631444	6.67342955422854	26.8571012296141	13.512109553588	9.49830563529011	9.88682543768701	24.9209232514008	5.5855134650966	11.6410990327873	16.1191308971848	13.6188746166389	8.49882373526541	11.8834349902137	36.0091047216033	F47G6.4
110	Y37E3.8	2223.91793778056	3109.41347010952	4142.79883916819	5270.24013675854	1141.65424555884	2147.93227309908	2665.63819110265	1797.39660483114	1278.47899326357	1221.19301612143	1347.11046878933	1356.61739646505	1639.44970898391	2656.19668378522	2937.14814935279	3308.28016423103	1374.9103113354	1608.35049474224	1669.16891030832	1884.31261282976	2250.67088114214	4244.99023347342	5004.70249251248	4718.70036220632	2567.6816681063	2794.56776822318	3367.76547622657	3023.32443242581	Y37E3.8
111	dyb-1	7.58153842425191	34.8533135160394	11.0904811951448	1.85462996014963	43.1439104426307	13.0898919690249	6.98725607104233	19.5447878898272	0	36.0850191388914	22.2662887403195	0	54.3622067551383	44.6098291422661	29.1139351441756	21.1808851068993	31.1888917505196	24.1580140503544	25.9620354031263	20.3552288422968	121.489500850579	44.6841077207728	18.4317401352466	40.9986590211006	27.2377492332778	44.0393593554662	30.8969309745557	48.9723824213805	F47G6.1
112	Y92H12A.5	20.2174357980051	204.970677106232	394.216195209239	133.533357130773	199.125740504449	473.616091242899	282.983870877214	217.888190919925	319.619748315894	457.709979603833	326.042085126107	292.79512153922	239.384454307714	263.835275212831	76.1441380693823	121.572477531381	141.216370981519	247.722008482448	159.571534672874	222.744361331419	200.924943714419	157.192307517719	96.0390670204954	107.227262055186	127.807900248457	110.48470855845	92.6907929236671	38.8898330993316	Y92H12A.5
113	pqn-88	68.2338458182672	40.662199102046	9.57814285035236	15.4552496679136	19.9125740504449	4.75996071600904	31.4426523196905	11.582096527305	17.0010504423348	15.1936922690069	34.9898823062164	81.3319782053388	113.49302813792	8.92196582845322	1.11976673631444	20.0202886626856	58.9123510843147	29.8904241639978	56.3566134360547	58.1577966922765	37.3813848771012	4.7875829700828	15.5214653770498	17.5207944534618	16.7616918358633	21.6333695079483	61.7938619491114	59.0549317434294	Y71G12B.21
114	Y71G12B.23	65.7066663435165	0.829840798000939	25.7097518614721	78.5126683130011	59.7377221513348	91.629243783174	101.315213030114	128.850823866268	27.2016807077356	93.0613651476673	72.3654384060384	81.3319782053388	32.4265794679772	82.4219700342822	45.9104361888922	87.6250315381312	36.3870403756062	46.6781966396678	48.7579689278226	91.8893187737969	85.6656736766903	75.0054665312972	76.6372352991832	159.088813637433	51.3326812473313	57.1739051281491	96.2558234207312	103.706221598218	Y71G12B.23
115	Y92H12A.4	180.69333244467	190.033542742215	219.793172776507	208.954975510192	219.038314554894	277.267711707526	171.187773740537	228.746406414273	88.4054623001408	26.5889614707621	134.392957039786	78.0786990771252	202.189260212093	288.901750635628	309.055619222787	309.29895238294	107.428404918456	219.878873644751	130.443397391318	276.831112255236	51.3994042060142	106.124755836835	77.6073268852488	98.4668648284552	34.570989411468	48.6750813928837	29.7085874755343	23.0458270218261	Y92H12A.4
116	Y92H12A.2	75.8153842425191	170.947204388194	127.036420962568	100.15001784808	155.981830061819	159.458683986303	108.302469101156	135.365753162877	346.821429023629	368.447037523417	263.219341894491	400.153332770267	129.706317871909	221.774579164409	159.006876556651	125.924714197182	167.207114106952	284.98267422113	390.696971798267	266.362708850626	269.457482655771	327.151502955658	93.1287922622986	124.397640619579	224.187628304671	309.820756167403	226.973608313082	509.888922857903	Y92H12A.2
117	src-1	18.9538460606298	144.392298852163	120.987067583398	95.2043379543477	99.5628702522247	139.228850943264	90.8343289235503	306.201676940625	127.507878317511	377.943095191547	306.161470179393	214.716422462094	235.569562605599	114.71098922297	188.120811700827	221.964069955862	213.990451732731	219.469415779491	215.928148108929	182.615481613748	99.6836930056033	85.3785629664766	157.154836942629	141.568019183971	128.855505988199	128.254976368551	87.9374189275816	56.1742033657012	Y92H12A.1
118	Y73E7A.3	69.4974355556425	9.95808957601127	13.6110451031323	52.5478488709062	175.894404112264	71.3994107401356	41.923536426254	28.2313602853059	134.308298494445	60.7747690760276	34.9898823062164	48.7991869232033	54.3622067551383	154.222552177549	24.6348681989178	66.7342955422854	45.0506214174171	51.1822331575305	81.685428463495	70.3709339976546	29.5935963610385	66.2282310861454	77.6073268852488	55.3657104729392	25.1425377537949	54.8560441094404	40.4036789667267	31.6880121550109	Y73E7A.3
119	Y73E7A.2	109.932307151653	78.0050350120883	83.1786089635863	19.7827195749294	56.418959809594	184.44847774535	104.808841065635	53.5671964387855	47.6029412385374	127.247172752933	51.689598861456	94.345094718193	41.0100857977359	114.286133707329	77.2639048056967	42.9420684359054	51.9814862508659	49.9538595617497	24.6955946517543	64.5551543284269	43.6116156899514	102.135103361766	52.3849456475429	41.3490749101698	35.6185951512094	42.4941186763271	17.8251524853206	63.3760243100218	Y73E7A.2
120	Y73E7A.6	123.831794262781	291.27412009833	257.097518614721	221.937385231239	384.976431641935	339.147201015644	202.630426060228	293.171818347407	209.112920440718	214.610903299723	158.249694975842	71.5721408206981	139.243547127196	230.696544992862	210.516146427116	215.00049129058	252.1102083167	200.224896112259	117.145769501911	174.47339007683	130.834847069854	102.93303385678	126.111906188529	132.106790179102	117.331842851043	116.665671275007	55.8521444540045	97.944764842761	Y73E7A.6
121	adpr-1	2.52717947475064	0	0.504112781597493	10.5095697741812	3.31876234174082	1.18999017900226	0	5.79104826365249	6.80042017693391	0	1.59044919573711	0	0	3.39884412512504	0	0	2.5990743125433	0	0.633220375686008	1.16315593384553	1.55755770321255	6.3834439601104	0	2.45291122348465	7.33324017819018	0.772620339569583	0	0	Y73E7A.9
122	bre-4	8.84512816162723	43.1517214960488	25.7097518614721	9.8913597874647	26.5500987339266	27.369774117052	34.9362803552117	26.0597171864362	34.0021008846695	36.0850191388914	39.7612298934277	48.7991869232033	35.2877482445634	33.9884412512504	22.3953347262889	37.1390862148371	38.9861146881495	18.425603936711	46.2250874250786	26.7525864784472	35.8238271738887	20.7461928703588	46.5643961311493	31.8878459053004	31.4281721922436	23.9512305266571	41.5920224657481	41.7705614770598	Y73E7A.7
123	Y73E7A.1	308.315895919578	190.863383540216	141.151578847298	212.664235430491	245.588413288821	90.4392536041717	80.3534448169868	186.037425469836	134.308298494445	100.658211282171	148.70699980142	123.624606872115	96.3260154784029	123.208099535783	101.898773004614	123.023223086648	52.847844355047	130.617059018018	96.2494971042732	71.5340899315001	85.6656736766903	98.1454508866974	149.394104254104	118.790986394471	92.189305097248	160.705030630473	78.4306709354106	82.1007587652556	Y73E7A.1
124	drag-1	46.7528202828868	0	31.2549924590445	2.47283994686618	36.506385759149	0	0	12.3059775602615	5.10031513270043	0	7.15702138081699	45.5459077949897	8.58350632975868	23.3670533602346	0	16.828648441098	32.0552498547007	18.8350618019712	36.0935614141024	26.7525864784472	10.9029039224879	11.1710269301932	6.79064110245927	14.0166355627694	27.2377492332778	27.814332224505	5.94171749510687	8.6421851331848	Y71G12B.16
125	scm-1	101.087178990025	97.9212141641108	76.6251428028189	107.568537688679	484.53930189416	301.067515287572	398.273596049413	385.828590565847	392.724265217933	182.324307228083	376.141234791826	442.445961437043	288.978046435209	111.312145097845	108.617373422501	230.378394176411	284.1654581714	222.745078701573	236.191200130881	201.225976555277	520.224272872992	264.114993849568	339.532055122964	429.259464109814	488.184274719518	262.690915453658	358.879736704455	374.494689104674	M01D7.2
126	ubc-3	1103.11384072865	262.229692168297	239.453571258809	165.062066453317	1324.18617435459	339.147201015644	150.22600552741	268.559863226884	1644.00157777377	843.249920929883	389.660052955592	471.725473590965	376.720555583853	499.630086393381	165.725476974538	183.954536407865	343.077809255715	617.053002947187	541.403421211537	389.07565987133	414.310349054539	516.261030273929	182.377218180335	226.719080227795	261.901434935364	869.197882015781	408.790163663352	504.127466102446	Y71G12B.15
127	lsm-6	16.4266665858791	20.7460199500235	98.3019924115111	39.5654391498588	69.6940091765573	83.2993125301582	171.187773740537	107.134392877571	30.6018907962026	60.7747690760276	72.3654384060384	84.5852573335523	31.4728565424485	31.4393081574066	47.0302029252067	49.6154979901339	31.1888917505196	28.6620505682171	29.1281372815563	24.4262746107561	23.3633655481883	19.1503318803312	55.2952204057398	38.1953319085467	20.9521147948291	27.814332224505	19.013495984342	21.605462832962	Y71G12B.14
128	Y71G12B.13	126.358973737532	38.1726767080432	398.753210243617	76.0398283661349	255.544700314043	521.21569840299	230.579450344397	287.380770083755	489.630252739241	336.160441451778	316.499389951685	221.222980718521	114.446751063449	205.205214054424	170.204543919796	234.150332620106	129.087357522984	244.036887695105	107.647463866621	342.549422517509	99.6836930056033	348.695626321031	237.672438586074	172.054201532995	125.712688768975	227.150379833457	173.49815085712	125.31168443118	Y71G12B.13
129	atg-5	199.6471785053	165.968159600188	75.1128044580264	24.1101894819452	175.894404112264	221.33817329442	181.668657847101	192.552354766445	217.613445661885	205.114845631593	134.392957039786	143.144281641396	101.094630106047	190.335271007002	71.6650711241245	192.07871151736	162.875323586047	182.208750040808	188.69967195443	145.394491730691	29.5935963610385	56.6530651459798	77.6073268852488	70.0831778138471	52.3802869870727	44.0393593554662	48.7220834598763	43.210925665924	Y71G12B.12
130	mppa-1	3.79076921212595	24.0653831420272	37.3043458382145	24.1101894819452	16.5938117087041	30.9397446540587	34.9362803552117	41.261218878524	20.4012605308017	20.8913268698845	15.1092673595025	9.75983738464065	20.9819043616323	45.4595401735474	79.5034382783256	81.8220493170629	10.3962972501732	27.4336769724363	6.96542413254608	19.773650875374	15.5755770321255	24.7358453454278	48.5045793032805	35.0415889069236	17.8092975756047	21.6333695079483	13.0717784892351	8.6421851331848	Y71G12B.24
131	Y71G12B.26	77.0789739798944	0	0.504112781597493	0	16.5938117087041	1.18999017900226	20.961768213127	7.23881032956561	39.10241601737	17.0929038026328	20.6758395445824	35.7860704103491	21.9356272871611	12.7456654692189	0	11.89611355319	3.4654324167244	16.78777247567	14.5640686407782	3.48946780153659	21.8058078449757	30.3213588105244	8.73082427459049	25.229944012985	10.4760573974145	22.4059898475179	46.3453964618335	5.76145675545653	Y71G12B.26
132	Y71G12B.10	44.2256408081361	79.6647166080902	120.987067583398	50.07500892404	23.2313363921858	102.339155394194	76.8598167814657	78.1791515593086	110.506827875176	117.751115084804	45.3278020785076	55.3057451796303	73.4366652657131	110.462434066564	76.1441380693823	104.743829090283	26.8571012296141	50.36331742701	59.5227153144847	82.0024933361099	54.5145196124393	111.710269301932	92.158700676233	78.1427432624395	46.094652548624	79.579894975667	76.0539839373679	76.339302009799	Y71G12B.10
133	lin-65	68.2338458182672	156.839910822178	282.303157694596	129.205887223758	92.925345568743	216.578212578411	66.3789326749022	207.029975425577	139.408613627145	214.610903299723	266.400240285966	185.436910308172	127.798872020851	259.586720056425	200.438245800286	262.294796392287	191.465141024023	203.091101169081	141.841364153666	205.878600290659	126.162173960217	134.052323162318	132.902547290989	139.465523849556	177.045370016306	115.893050935437	65.3588924461755	87.8622155207121	Y71G12B.9
134	Y71G12B.25	15.1630768485038	2.48952239400282	47.3866014701643	36.4743892162761	19.9125740504449	15.4698723270294	97.8215849945927	214.992666788099	22.1013655750352	36.0850191388914	37.3755560998221	61.8123034360575	44.8249774998509	50.9826618768756	21.2755679899745	118.9611355319	77.9722293762989	39.7174129302437	36.0935614141024	19.773650875374	10.9029039224879	6.3834439601104	19.4018317213122	170.302122087648	32.4757779319851	14.6797864518221	21.3901829823847	43.210925665924	Y71G12B.25
135	ddx-27	39.1712818586349	178.415771570202	54.4441804125292	83.4583482067334	23.2313363921858	184.44847774535	94.3279569590715	63.7015309001774	68.0042017693391	157.634557290947	59.6418448401416	13.0131165128542	82.9738945210005	108.338156488361	94.0604058504134	76.0190670959946	72.7740807512123	87.6239831656922	82.318648839181	44.1999254861301	73.2052120509899	142.82955860747	139.693188393448	73.5873367045395	55.5231042062971	112.02994923759	45.1570529628122	48.9723824213805	Y71G12B.8
136	Y71G12B.6	16.4266665858791	62.2380598500704	56.4606315389192	228.737695085121	0	26.1797839380497	83.847072852508	148.395611756095	5.10031513270043	26.5889614707621	31.8089839147422	0	10.4909521808162	33.9884412512504	30.23370188049	98.3605486471075	0	11.4648202272868	12.6644075137202	49.434127188435	14.018019328913	37.5027332656486	69.8465941967239	246.692785904742	18.8569033153462	10.8166847539742	23.7668699804275	25.9265553995544	Y71G12B.6
137	pghm-1	640.639996849286	290.444279300329	283.815496039388	480.967369665471	308.644897781897	170.168595597323	171.187773740537	305.477795907669	382.523634952532	368.447037523417	436.578304229836	422.926286667762	710.523579518913	421.031815999864	437.828793898948	299.724031718177	840.367361055666	570.78426417278	756.698348944779	690.333046737322	1263.17929730538	435.670050277535	344.382513053292	385.807893865228	1116.74771856439	649.773705578019	955.428173213184	966.484370727833	Y71G12B.4
138	chaf-2	17.6902563232545	22.4057015460254	36.800233056617	0	0	30.9397446540587	31.4426523196905	25.3358361534796	3.40021008846695	17.0929038026328	1.59044919573711	13.0131165128542	0	11.0462434066564	11.1976673631444	22.9217797732198	7.79722293762989	7.77969943994463	0	8.14209153691871	6.23023081285021	20.7461928703588	32.9831139262308	33.9903412397158	3.14281721922436	6.18096271655666	5.94171749510687	10.0825493220489	Y71G12B.1
139	C53H9.3	59.38871765664	57.2590150620648	100.318443537901	90.2586580606154	26.5500987339266	52.3595678760994	80.3534448169868	51.3955533399159	34.0021008846695	20.8913268698845	29.4233101211365	32.5327912821355	26.7042419148048	28.8901750635628	45.9104361888922	42.3617702137985	15.5944458752598	19.6539775324917	24.6955946517543	15.7026051069147	20.2482501417632	78.1971885113524	85.3680595737737	65.527771255947	54.4754984665556	34.7679152806312	34.4619614716198	27.3669195884185	C53H9.3
140	C53H9.2	377.81333147522	263.059532966298	274.741465970633	134.15156711749	159.300592403559	152.318742912289	118.78335320772	93.3806532513964	139.408613627145	214.610903299723	117.693240484546	172.423793795318	319.497180052128	371.748576185551	240.749848307606	197.301395516322	259.041073150149	235.8477303899	196.931536838348	230.886452868338	509.321368950504	619.991994625723	379.305810151654	301.007248710473	477.708217322103	492.931776645394	375.516545690754	414.82488639287	C53H9.2
141	egl-30	126.358973737532	243.143353814275	307.004683992873	95.2043379543477	550.914548728977	468.85613052689	765.104539779136	574.037659134553	224.413865838819	514.686325612609	339.560903289873	266.768888513511	711.477302444441	870.10409603201	940.604058504134	1183.80837309793	1020.56984672533	1096.93762103219	1303.80075353749	1157.92173214323	506.206253544079	456.416243147894	466.614052897559	647.568562999947	442.089622170894	482.11509189142	376.704889189775	496.925645158126	M01D7.7
142	egl-30	61.9158971313906	29.0444279300329	47.3866014701643	56.2571087912055	59.7377221513348	89.2492634251695	94.3279569590715	55.7388395376552	78.2048320347399	49.3794998742724	31.8089839147422	19.5196747692813	75.3441111167706	79.8728369404384	49.2697363978356	97.7802504250007	28.5898174379763	35.6228342776412	21.5294927733243	56.4130627915082	38.9389425803138	78.9951190063662	55.2952204057398	46.9557291352776	48.1898640281069	44.0393593554662	23.7668699804275	28.8072837772827	M01D7.6
143	nlp-12	1.26358973737532	0.829840798000939	31.2549924590445	0	49.7814351261123	0	0	1.44776206591312	6.80042017693391	108.255057416674	0.795224597868554	0	8.58350632975868	6.37283273460945	4.47906694525778	38.2996826590507	118.691060272811	79.0253679952271	1.26644075137202	0	63.8598658317146	0	11.6410990327873	5.60665422510777	25.1425377537949	8.49882373526541	1.18834349902137	17.2843702663696	M01D7.5
144	tub-2	51.807179232388	58.9186966580667	190.050518662255	40.8018591232919	112.837919619188	60.6894991291152	66.3789326749022	88.3134860207005	112.206932919409	121.549538152055	190.058678890584	146.39756076961	194.559476807863	127.031799176548	174.683610865053	69.3456375417661	134.28550614807	152.318325876811	184.900349700314	230.304874901415	204.040059120844	148.415072072567	71.7867773688552	94.2618741596244	247.234954578983	177.702678101004	232.915325808189	211.733535763028	Y71G12A.3
145	Y51F10.7	7.58153842425191	210.779562692239	164.340766800783	234.919794952287	9.95628702522247	747.313832413419	401.767224084934	245.395670172274	68.0042017693391	66.4724036769052	22.2662887403195	117.118048615688	0.953722925528742	116.410411285533	236.270781362348	142.463213527227	1.7327162083622	25.7958455113954	0.633220375686008	98.8682543768701	3.1151154064251	71.0158140562282	87.3082427459049	47.656560913416	7.33324017819018	14.6797864518221	3.56503049706412	2.88072837772827	Y51F10.7
146	trpp-10	26.5353844848817	19.9161791520225	10.5863684135473	23.4919794952287	3.31876234174082	14.2798821480271	10.4808841065635	15.2015016920878	10.2006302654009	17.0929038026328	11.9283689680283	3.25327912821355	25.750518989276	6.37283273460945	48.1499696615211	11.89611355319	6.93086483344879	11.0553623620266	4.43254262980205	19.773650875374	7.78778851606276	20.7461928703588	16.4915569631154	20.3241215660157	10.4760573974145	12.3619254331133	9.50674799217098	2.88072837772827	Y71G12A.2
147	hex-4	27.798974222257	1.65968159600188	13.1069323215348	25.3466094553783	6.63752468348165	3.56997053700678	0	10.8582154943484	3.40021008846695	0	11.9283689680283	6.5065582564271	2.86116877658622	7.22254376589071	0	8.41432422054902	7.79722293762989	1.22837359578073	3.16610187843004	4.65262373538212	12.4604616257004	13.5648184152346	3.88036634426244	8.40998133766165	3.14281721922436	17.7702678101004	4.75337399608549	10.0825493220489	Y51F10.5
148	spe-48	54.3343587071387	74.6856718200845	28.2303157694596	43.2746990701581	49.7814351261123	64.259469666122	62.885304639381	68.0448170979168	105.406512742476	83.565307479538	36.5803315019535	48.7991869232033	54.3622067551383	45.0346846579068	38.0720690346911	67.894891986499	40.7188308965117	27.4336769724363	45.5918670493925	36.0578339492114	43.6116156899514	42.2903162357314	45.5943045450837	61.6731964761854	34.570989411468	40.9488779971879	24.9552134794488	30.2476479661468	Y51F10.10
149	Y51F10.2	44.2256408081361	0	28.2303157694596	2.47283994686618	29.8688610756674	11.8999017900226	3.49362803552117	20.9925499557403	13.6008403538678	41.782653739769	11.9283689680283	45.5459077949897	0	6.37283273460945	10.07790062683	21.1808851068993	7.79722293762989	19.2445196672315	13.9308482650922	15.7026051069147	0	25.5337758404416	22.312106479509	10.1620607830078	11.523663137156	6.18096271655666	2.37668699804275	0	Y51F10.2
150	crtc-1	75.8153842425191	9.12824877801033	0.504112781597493	0.618209986716544	19.9125740504449	16.6598625060316	20.961768213127	15.2015016920878	40.8025210616034	5.69763460087759	20.6758395445824	3.25327912821355	14.3058438829311	25.0664754227972	10.07790062683	18.2793939963651	9.52993914599209	9.82698876624585	32.2942391599864	18.0289169746057	51.3994042060142	34.3110112855934	14.5513737909842	9.46122900486936	30.3805664525022	26.2690915453658	42.7803659647694	34.5687405327392	Y20F4.2
151	Y20F4.4	75.8153842425191	37.3428359100423	99.8143307563035	1.85462996014963	16.5938117087041	76.1593714561446	59.3916766038598	37.6418137137412	64.6039916808721	91.1621536140414	80.317684384724	0	54.3622067551383	23.3670533602346	48.1499696615211	58.9002695438432	40.7188308965117	54.8673539448727	46.8583078007646	59.9025305930448	82.5505582702652	26.3317063354554	51.4148540614773	37.8449160194774	42.9518353293996	81.1251356548062	43.9687094637908	60.4952959322936	Y20F4.4
152	linc-30	240.08205010131	117.837393316133	111.408924733046	22.8737695085121	102.881632593966	165.408634881314	76.8598167814657	75.2836274274824	156.40966406948	30.3873845380138	66.00364162309	32.5327912821355	237.477008456657	237.069377727471	180.282444546626	143.043511749333	171.538904627858	183.437123636589	242.523403887741	207.041756224504	129.277289366642	126.07301821218	72.7568689549208	66.929434812224	124.665083029233	115.120430595868	90.3141059256243	95.0640364650328	Y20F4.10
153	Y37E3.1	16.4266665858791	10.7879303740122	45.8742631253718	11.1277797608978	79.6502962017797	46.4096169810881	38.4299083907328	13.7537396261747	22.1013655750352	24.6897499371362	11.9283689680283	48.7991869232033	41.9638087232646	25.0664754227972	4.47906694525778	25.5331217727005	24.2580269170708	21.2918089935327	24.6955946517543	33.7315220815204	37.3813848771012	34.3110112855934	38.8036634426244	39.9474113538928	17.8092975756047	25.4964712057962	36.8386484696626	28.8072837772827	Y37E3.1
154	rpb-10	120.041025050655	184.224657156209	179.968263030305	139.097247011222	63.0564844930756	234.428065263445	171.187773740537	127.403061800355	151.309348936779	201.316422564341	115.30756669094	52.0524660514168	40.0563628722072	116.410411285533	62.7069372336089	94.8787593144666	58.9123510843147	45.4498230438871	82.318648839181	41.2920356515163	84.1081159734778	173.948847913008	124.171723016398	104.774350831701	76.4752190011261	82.6703763339454	64.1705489471541	40.3301972881957	Y37E3.3
155	moag-4	69.4974355556425	105.389781346119	216.768496086922	251.611464593633	49.7814351261123	85.6792928881627	104.808841065635	136.81351522879	98.6060925655417	142.44086502194	68.3893154166957	68.3188616924846	71.5292194146556	91.3439358627354	128.773174676161	172.638721076782	55.4469186675903	63.4659691153378	58.8894949387987	80.8393374022643	68.5325389413523	150.808863557608	237.672438586074	389.312052755921	95.3321223164723	78.8072746360975	59.4171749510687	67.6971168766142	Y37E3.4
156	rla-1	1853.68614472959	2292.8501248766	3455.18900506921	3672.78553108299	902.703356953504	1809.97506226244	2463.00776504242	1699.67266538201	887.454833089875	810.963324858243	809.538640630188	826.332898566242	1234.11746563419	2108.55792412445	2706.47620167201	3456.54635997933	1076.01676539292	1351.62041322406	1403.84957289588	1627.83672941682	1665.02918473422	3094.37445966352	4236.38995634852	4194.12777626968	1908.73765780893	2334.85866617928	2433.72748599577	2110.13353668595	Y37E3.7
157	phb-1	443.519997818737	1135.22221166528	691.138623570162	688.68592520223	610.652270880311	1514.85749786988	1596.58801223317	860.694548185351	833.051471674404	598.251633092147	615.503838750261	484.738590103819	549.344405104555	833.141666171275	728.968145340704	1282.74921996715	563.132767717714	511.822331575305	415.392566450021	437.928209092842	652.616677646059	1180.93713262042	1234.92658906152	1125.53583569038	730.181200599794	694.585685273055	411.166850661395	355.769954649441	Y37E3.9
158	eif-2alpha	49.2799997576374	113.688189326129	120.482954801801	62.4392086583709	112.837919619188	260.607849201495	115.289725172199	111.47767907531	90.1055673443743	193.719576429838	21.471064142451	52.0524660514168	44.8249774998509	109.612723035282	16.7965010447167	53.6775855448817	74.5067969595745	80.2537415910078	25.3288150274403	43.0367695522846	66.9749812381397	231.399843554002	181.407126594269	198.335393213187	69.141978822936	113.575189916729	54.6638009549832	103.706221598218	Y37E3.10
159	pcyt-2.1	145.312819798162	47.3009254860535	67.0469999524665	82.2219282333003	36.506385759149	60.6894991291152	48.9107924972963	31.8507654500887	22.1013655750352	41.782653739769	23.8567379360566	26.0262330257084	29.565410691391	112.161856129126	124.294107730903	75.7289179849412	18.1935201878031	64.6943427111185	48.1247485521366	12.7947152723008	12.4604616257004	42.2903162357314	50.4447624754117	39.5969954648236	35.6185951512094	44.0393593554662	43.9687094637908	11.5229135109131	Y37E3.11
160	iglr-3	2.52717947475064	11.6177711720131	9.57814285035236	9.27314980074816	3.31876234174082	2.37998035800452	3.49362803552117	2.89552413182625	1.70010504423348	3.79842306725173	1.59044919573711	0	1.90744585105748	27.6156085166409	16.7965010447167	20.310437773739	5.19814862508659	10.6459044967663	10.1315260109761	10.4684034046098	29.5935963610385	35.1089417806072	3.88036634426244	10.5124766720771	8.38084591793163	20.0881288288092	24.9552134794488	31.6880121550109	Y37E3.13
161	fpn-1.1	30.3261536970076	17.4266567580197	51.9236165045417	14.2188296944805	39.8251481008899	29.7497544750565	62.885304639381	23.8880740875665	62.9038866366386	9.49605766812932	8.7474705765541	35.7860704103491	16.2132897339886	21.6676312976721	55.9883368157222	26.4035691058607	1.7327162083622	4.50403651786268	36.0935614141024	31.9867881807521	0	5.5855134650966	58.2054951639366	40.9986590211006	36.6662008909509	16.9976474705308	20.2018394833633	4.3210925665924	Y37E3.16
162	Y37E3.17	420.775382545981	105.389781346119	626.108074744086	187.935835961829	424.801579742825	804.433361005527	1386.9703301019	1165.44846306006	518.53203849121	499.492633343602	646.517598067135	849.105852463737	333.80302393506	331.812157715332	760.321613957508	979.253249805274	242.580269170708	508.956126518483	417.292227577079	615.891066971208	99.6836930056033	169.161264942926	399.677733459031	675.952250014555	182.283398715013	174.612196742726	279.260722270023	223.256449273941	Y37E3.17
163	afd-1	133.940512161784	46.4710846880526	28.7344285510571	63.0574186450875	175.894404112264	94.0092241411785	171.187773740537	107.858273910528	136.008403538678	66.4724036769052	62.8227432316158	94.345094718193	166.90151196753	95.5924910191417	122.054574258274	135.209485750891	102.23025629337	185.893870828151	98.7823786070172	176.799701944521	90.338346786328	79.79304950138	80.5176016434456	79.8948227077857	89.0464878780236	67.2179695425537	73.6772969393251	79.2200303875273	W03F11.6
164	slc-17.6	3.79076921212595	16.5968159600188	7.0575789423649	25.9648194420948	56.418959809594	29.7497544750565	27.9490242841693	13.0298585932181	59.5036765481717	22.7905384035104	27.0376363275308	3.25327912821355	7.62978340422993	22.5173423289534	3.35930020894333	21.7611833290061	5.19814862508659	22.9296404545737	22.1627131490103	12.2131373053781	1.55755770321255	19.948262375345	6.79064110245927	10.8628925611463	2.09521147948291	22.4059898475179	10.6950914911924	4.3210925665924	F12B6.2
165	abt-2	1.26358973737532	29.0444279300329	45.8742631253718	21.637349535079	36.506385759149	80.9193321721536	73.3661887459445	59.358244702438	108.806722830943	55.07713447515	84.2938073740668	130.131165128542	82.9738945210005	59.0549166740475	96.2999393230423	71.6668304301934	123.889208897897	113.010370811827	124.111193634457	110.499813715325	133.949962476279	142.82955860747	127.081997774595	108.979341500532	131.998323207423	112.02994923759	159.238028868864	182.926251985745	F12B6.1
166	Y74C10AL.2	173.111794020419	216.588448278245	320.615729096005	597.190847168181	371.701382274972	193.968399177368	352.856431587638	321.403178632713	340.021008846695	334.261229918152	266.400240285966	257.00905112887	336.664192711646	266.384408306675	325.852120267503	297.112689718697	357.805897026794	305.046109618882	314.710526715946	294.860029229842	194.694712901569	233.793635039043	147.453921081973	225.317416671518	279.710732510968	179.247918780143	265.000600281766	269.348103317593	Y74C10AL.2
167	cdk-7	54.3343587071387	78.8348758100892	56.9647443205167	10.5095697741812	19.9125740504449	72.5894009191378	41.923536426254	60.0821257353946	27.2016807077356	41.782653739769	14.314042761634	61.8123034360575	26.7042419148048	44.1849736266255	20.15580125366	29.8853584385017	32.9216079588818	32.7566292208195	36.0935614141024	11.6315593384553	49.8418465028017	41.4923857407176	19.4018317213122	40.9986590211006	24.0949320140534	29.3595729036441	62.9822054481328	34.5687405327392	Y39G10AL.3
168	Y39G10AR.11	277.98974222257	135.264050074153	136.614563812921	108.186747675395	570.827122779422	134.468890227255	160.706889633974	191.828473733489	132.608193450211	169.029826492702	427.035609055414	169.170514667105	467.324233509083	204.780358538784	128.773174676161	142.75336263828	574.395423072069	596.580109684175	412.859684947277	321.031037741366	358.238271738887	181.130222368133	76.6372352991832	136.662196737002	257.711011976398	268.871878170215	305.404279248493	263.586646562136	Y39G10AR.11
169	epg-2	24.008205010131	8.29840798000939	13.6110451031323	22.8737695085121	29.8688610756674	4.75996071600904	3.49362803552117	9.4104534284353	28.9017857519691	15.1936922690069	11.9283689680283	13.0131165128542	32.4265794679772	14.4450875317814	20.15580125366	16.5384993300446	28.5898174379763	13.512109553588	21.5294927733243	23.8446966438334	38.9389425803138	7.1813744551242	10.6710074467217	4.9058224469693	40.8566238499167	30.9048135827833	17.8251524853206	17.2843702663696	Y39G10AR.10
170	icp-1	10.1087178990025	0	4.03290225277994	14.8370396811971	0	19.0398428640362	0	11.582096527305	0	11.3952692017552	0.795224597868554	0	21.9356272871611	3.39884412512504	8.95813389051556	8.99462244265585	0.866358104181099	1.63783146104098	0	4.07104576845936	1.55755770321255	17.5544708903036	16.4915569631154	12.6149720064925	1.04760573974145	0	2.37668699804275	1.44036418886413	Y39G10AR.13
171	Y39G10AR.9	45.4892305455115	33.1936319200376	24.7015262982771	52.5478488709062	6.63752468348165	30.9397446540587	31.4426523196905	26.0597171864362	35.702205928903	43.6818652733948	31.8089839147422	19.5196747692813	36.2414711700922	45.0346846579068	23.5151014626033	37.7193844369439	32.9216079588818	20.8823511282724	39.2596632925325	43.0367695522846	18.6906924385506	39.89652475069	48.5045793032805	45.9044814680699	37.7138066306923	25.4964712057962	7.13006099412824	54.733839176837	Y39G10AR.9
172	nsun-4	1.26358973737532	4.97904478800564	41.3372480909944	28.437659388961	9.95628702522247	98.7691848571875	55.8980485683387	81.7985567240914	40.8025210616034	17.0929038026328	44.532577480639	100.85165297462	18.1207355850461	45.884395689188	75.0243713330678	56.5790766554158	39.8524727923306	15.149941014629	26.5952557788123	19.1920729084512	38.9389425803138	27.927567325483	42.6840297868868	45.5540655790006	9.42845165767309	27.0417118849354	10.6950914911924	27.3669195884185	Y39G10AR.21
173	tbca-1	11.3723076363779	27.384746334031	74.6086916764289	71.7123584591191	9.95628702522247	47.5996071600904	66.3789326749022	55.7388395376552	20.4012605308017	60.7747690760276	34.1946577083478	9.75983738464065	23.8430731382185	31.014452641766	48.1499696615211	100.101443313428	40.7188308965117	27.0242191071761	44.3254262980205	34.3131000484431	14.018019328913	54.2592736609384	70.8166857827895	87.6039722673089	20.9521147948291	50.2203220720229	47.5337399608549	27.3669195884185	Y39G10AR.20
174	eif-2gamma	46.7528202828868	78.0050350120883	115.945939767423	71.7123584591191	73.0127715182981	138.038860764262	101.315213030114	93.3806532513964	27.2016807077356	87.3637305467897	50.8943742635875	71.5721408206981	92.5111237762879	144.875730833455	184.761511491883	210.358105513726	77.1058712721178	99.4982612582393	74.7200043309489	81.4209153691871	88.7807890831155	166.767473457884	146.483829495907	171.002953865787	63.9039501242287	100.440644144046	77.2423274363892	56.1742033657012	Y39G10AR.8
175	ekl-7	89.7148713536476	1.65968159600188	52.9318420677367	35.237969242843	9.95628702522247	7.13994107401356	0	6.51492929660905	0	39.8834422061431	0	6.5065582564271	19.0744585105748	25.0664754227972	1.11976673631444	21.1808851068993	19.9262363961653	0	0	0	0	3.1917219800552	10.6710074467217	1.75207944534618	0	8.49882373526541	3.56503049706412	2.88072837772827	Y39G10AR.7
176	ugt-31	11.3723076363779	34.8533135160394	17.6439473559122	0	0	9.51992143201808	0	4.34328619773937	0	18.9921153362586	4.77134758721133	6.5065582564271	0	55.6560725489225	2.23953347262889	7.25372777633536	0	32.3471713555593	0.633220375686008	20.3552288422968	3.1151154064251	11.968957425207	2.91027475819683	5.60665422510777	0	56.4012847885796	4.75337399608549	24.4861912106903	Y39G10AR.6
177	zeel-1	1.26358973737532	0	0	0	0	0	0	0	0	0	0.795224597868554	0	0	0	0	0	0	0.818915730520488	0.633220375686008	0	0	10.3730964351794	0	0.350415889069235	0	0	0	0	Y39G10AR.5
178	nekl-1	2.52717947475064	9.12824877801033	61.5017593548941	2.47283994686618	3.31876234174082	9.51992143201808	3.49362803552117	9.4104534284353	6.80042017693391	7.59684613450345	19.0853903488453	65.065582564271	0	11.471098922297	15.6767343084022	4.0620875547478	23.3916688128897	10.2364466315061	10.1315260109761	3.48946780153659	23.3633655481883	7.979304950138	12.6111906188529	4.9058224469693	19.9045090550876	14.6797864518221	15.4484654872778	17.2843702663696	Y39G10AR.3
179	sydn-1	1.26358973737532	0	1.00822556319499	0	3.31876234174082	0	0	0	1.70010504423348	1.89921153362586	0	0	7.62978340422993	8.92196582845322	4.47906694525778	0.580298222106829	0	3.68512078734219	0	0.581577966922765	3.1151154064251	2.3937914850414	0	1.05124766720771	2.09521147948291	0.772620339569583	0	5.76145675545653	Y39G10AR.17
180	dot-1.1	17.6902563232545	111.198666932126	74.6086916764289	50.6932189107566	212.400789871413	220.148183115418	324.907407303469	227.29864434836	129.207983361744	157.634557290947	182.106432911899	165.917235538891	164.040343190944	91.3439358627354	72.7848378604389	46.7140068795998	91.8339590431965	64.2848848458583	87.384411844669	120.968217119935	70.0900966445648	92.5599374216008	64.0260446803303	73.9377525936087	96.3797280562138	102.758505162755	78.4306709354106	106.586949975946	Y39G10AR.18
181	F23C8.13	36.6441023838842	71.3663086280808	13.1069323215348	3.09104993358272	19.9125740504449	16.6598625060316	13.9745121420847	7.96269136252218	5.10031513270043	24.6897499371362	15.1092673595025	3.25327912821355	21.9356272871611	48.8583842986724	25.7546349352322	24.3725253284868	39.8524727923306	17.1972303409302	11.3979667623481	20.3552288422968	62.3023081285021	23.937914850414	17.461648549181	12.6149720064925	69.141978822936	27.814332224505	13.0717784892351	34.5687405327392	F23C8.13
182	F23C8.5	97.2964097778995	164.308478004186	321.119841877603	825.928542253303	99.5628702522247	108.289106289206	255.034846593045	519.022700629855	110.506827875176	81.6660959459121	249.700523730726	139.891002513183	204.096706063151	147.424863927299	306.816085750158	700.710103193996	132.552789939708	99.088803392979	127.277295512888	173.891812109907	79.4354428638401	94.9537289066422	171.706210733613	289.793940260258	51.3326812473313	82.6703763339454	96.2558234207312	100.825493220489	F23C8.5
183	F23C8.5	22.7446152727557	84.6437613960958	157.787300640015	175.571636227498	69.6940091765573	48.7895973390926	73.3661887459445	129.574704899224	122.40756318481	77.8676728786604	212.324967630904	273.275446769938	132.567486648495	52.2572284237975	100.7790062683	92.2674173149858	104.829330605913	93.7658511445958	96.8827174799592	242.518012206793	221.173193856182	65.4303005911316	102.829708122955	127.901799510271	139.331563385613	90.3965797296412	173.49815085712	422.026707337191	F23C8.6
184	tipn-1	2.52717947475064	38.1726767080432	52.4277292861392	26.5830294288114	13.2750493669633	16.6598625060316	17.4681401776058	30.4030033841756	0	11.3952692017552	3.97612298934277	0	26.7042419148048	10.6213878910157	7.83836715420111	22.6316306621663	19.0598782919842	0.818915730520488	3.16610187843004	5.23420170230489	0	18.3524013853174	34.923297098362	19.272873898808	1.04760573974145	1.54524067913917	0	5.76145675545653	F23C8.9
185	ubxn-1	1311.60614739558	191.693224338217	279.278481005011	218.22812531094	537.639499362013	372.466926027707	248.047590522003	573.313778101597	576.335609995149	258.292768573117	506.558068842269	357.860704103491	672.374662497763	346.682100762754	190.360345173456	614.825966322186	754.597908741737	457.773893360953	371.067140152	730.461926454993	366.02606025495	207.461928703588	311.399399127061	274.726057030281	298.567635826314	185.4288814967	184.193242348313	469.558725569707	F23C8.4
186	F23C8.14	1.26358973737532	14.9371343640169	15.1233834479248	28.437659388961	46.4626727843715	7.13994107401356	24.4553962486482	21.7164309886968	5.10031513270043	11.3952692017552	18.2901657509767	13.0131165128542	0	15.7196540787033	0	11.3158153310832	22.5253107087086	4.50403651786268	15.1972890164642	5.81577966922765	7.78778851606276	31.1192893055382	19.4018317213122	6.65790189231547	2.09521147948291	6.18096271655666	2.37668699804275	12.9632776997772	F23C8.14
187	F23C8.3	32.8533331717583	1.65968159600188	11.5945939767423	10.5095697741812	26.5500987339266	14.2798821480271	3.49362803552117	13.7537396261747	15.3009453981013	7.59684613450345	8.7474705765541	42.2926286667762	0.953722925528742	12.3208099535783	20.15580125366	24.0823762174334	12.1290134585354	21.7012668587929	28.4949169058703	14.5394491730691	15.5755770321255	3.1917219800552	14.5513737909842	18.2216262316002	23.047326274312	10.0440644144046	28.520243976513	15.8440060775055	F23C8.3
188	inx-19	2.52717947475064	40.662199102046	8.06580450555988	0	23.2313363921858	5.9499508950113	13.9745121420847	10.1343344613919	0	11.3952692017552	9.54269517442265	29.279512153922	4.76861462764371	37.3872853763754	26.8744016715467	7.83402599844219	8.66358104181099	10.2364466315061	16.4637297678362	6.97893560307318	18.6906924385506	26.3317063354554	21.3420148934434	7.00831778138471	25.1425377537949	22.4059898475179	7.13006099412824	12.9632776997772	T16H5.1
189	Y23H5B.6	155.421537697164	160.159274014181	58.9811954469066	8.03672982731507	89.6065832270022	170.168595597323	69.8725607104233	43.4328619773937	68.0042017693391	34.1858076052655	49.3039250678504	81.3319782053388	27.6579648403335	119.809255410658	118.695274049331	73.6978742075673	68.4422902303068	95.4036826056368	50.0244096791946	48.2709712545895	59.187192722077	168.363334447912	122.231539844267	70.7840095919856	83.8084591793163	116.665671275007	78.4306709354106	79.2200303875273	Y23H5B.6
190	abtm-1	30.3261536970076	163.478637206185	188.034067535865	278.812704009161	401.57024335064	1105.5008762931	1027.12664244322	786.134801790826	158.109769113713	904.024690005911	532.005255974063	494.49842748846	343.340253190347	565.057835802038	681.937942415497	588.132248105271	100.497540085007	289.077252873732	214.028486981871	213.439113860655	132.392404773067	315.182545530451	308.489124368864	264.914412136342	120.474660070267	202.426528967231	120.022693401159	83.5411229541197	Y74C10AR.3
191	eif-3.I	39.1712818586349	148.541502842168	172.406571306342	22.8737695085121	255.544700314043	209.438271504398	167.694145705016	111.47767907531	209.112920440718	119.650326618429	105.764871516518	58.5590243078439	90.6036779252305	131.280354332955	21.2755679899745	70.5062339859797	51.9814862508659	30.7093398945183	58.8894949387987	50.0157051553578	93.4534621927531	140.435767122429	70.8166857827895	95.3131218268321	133.045928947165	90.3965797296412	57.0404879530259	43.210925665924	Y74C10AR.1
192	Y23H5B.5	17.6902563232545	517.820657952586	219.289059994909	299.213633570807	361.74509524975	1189.99017900226	440.197132475667	254.80612360071	280.517332298524	324.765172250023	284.690406036942	286.288563282792	161.179174414357	456.294823798036	202.677779272915	371.681011259424	200.128722065834	218.65050004897	312.810865588888	135.507666293004	216.500520746545	465.193478593045	243.492988102468	160.140061304641	192.759456112428	223.287278135609	99.8208539177953	48.9723824213805	Y23H5B.5
193	dmsr-2	74.5517945051438	9.95808957601127	17.6439473559122	16.6916696413467	6.63752468348165	33.3197250120633	17.4681401776058	22.4403120216534	10.2006302654009	7.59684613450345	22.2662887403195	0	74.3903881912419	39.5115629545786	6.71860041788667	15.6680519968844	43.3179052090549	59.3713904627354	55.0901726846827	61.0656865268903	137.065077882705	63.834439601104	36.8634802704932	25.5803599020542	98.4749395356967	61.037006825997	67.7355794442183	79.2200303875273	Y23H5B.4
194	Y23H5B.3	37.9076921212595	13.277452768015	0	14.8370396811971	13.2750493669633	2.37998035800452	0	5.06716723069593	15.3009453981013	7.59684613450345	7.15702138081699	3.25327912821355	0.953722925528742	28.4653195479222	42.5511359799489	5.51283311001488	4.3317905209055	24.5674719156146	27.8616965301843	26.1710085115244	6.23023081285021	7.979304950138	10.6710074467217	13.3158037846309	12.5712688768975	10.8166847539742	16.6368089862992	28.8072837772827	Y23H5B.3
195	Y23H5B.1	35.3805126465089	45.6412438900517	19.1562857007047	29.0558693756776	9.95628702522247	27.369774117052	27.9490242841693	15.2015016920878	25.5015756635022	9.49605766812932	12.7235935658969	0	11.4446751063449	36.9624298607348	12.3174340994589	16.5384993300446	14.7280877710787	21.7012668587929	22.1627131490103	14.5394491730691	20.2482501417632	54.2592736609384	27.1625644098371	18.2216262316002	32.4757779319851	32.4500542619225	38.0269919686839	17.2843702663696	Y23H5B.1
196	aat-5	37.9076921212595	117.007552518132	156.77907507682	123.023787356592	195.806978162709	305.827476003581	150.22600552741	254.80612360071	289.017857519691	324.765172250023	869.18048547033	344.847587590636	315.682288350013	132.130065364236	161.24641002928	170.897826410461	210.525019316007	257.548997248693	542.036641587223	386.749348003639	166.658674243743	93.3578679166146	80.5176016434456	77.7923273733703	120.474660070267	232.558722210444	342.242927718155	239.100455351446	C55C2.5
197	fbp-1	131.413332687033	65.5574230420742	151.737947260845	229.355905071838	136.069256011374	164.218644702312	255.034846593045	243.947908106361	136.008403538678	233.603018635981	280.7142830476	296.048400667433	180.253632924932	78.1734148778759	306.816085750158	273.030313501263	139.483654773157	119.561696655991	113.346447247795	132.59977645839	151.083097211618	135.648184152346	309.45921595493	306.96431882465	215.80678238674	159.932410290904	243.610417299381	103.706221598218	K07A3.1
198	ptr-12	1.26358973737532	20.7460199500235	58.4770826653091	102.622857794946	89.6065832270022	199.91835007238	160.706889633974	104.962749778701	17.0010504423348	39.8834422061431	66.7988662209586	29.279512153922	111.585582286863	25.4913309384378	107.497606686187	149.716941303562	232.183971920535	42.1741601218051	57.6230541874267	111.662969649171	98.1261353023908	112.508199796946	115.440898741808	110.731420945878	37.7138066306923	68.7632102216929	89.125762426603	93.6236722761686	K07A3.2
199	ctn-1	357.595895677215	117.837393316133	185.00939084628	85.312978166883	311.963660123637	652.114618093238	964.241337803842	351.082300983932	552.53413937588	1025.57422815797	460.435042165893	178.930352051745	227.939779201369	239.193655305675	267.624249979152	297.692987940803	268.571012296141	334.117618052359	284.315948683017	246.00748000833	271.015040358984	272.89222929472	190.13795086886	210.95036521968	226.282839784154	235.649203568723	234.10366930721	365.85250397149	Y23H5A.5
200	spe-47	12.6358973737532	0	0	0	0	0	0	1.44776206591312	0	0	0.795224597868554	0	0	6.37283273460945	0	3.48178933264097	0	0	0	0	1.55755770321255	0	0	0.350415889069235	2.09521147948291	3.09048135827833	3.56503049706412	4.3210925665924	Y23H5A.4
201	pid-3	46.7528202828868	0	81.1621578371963	53.7842688443393	16.5938117087041	60.6894991291152	31.4426523196905	33.2985275160018	10.2006302654009	43.6818652733948	15.1092673595025	16.2663956410677	30.5191336169197	23.7919088758753	24.6348681989178	45.2632613243327	22.5253107087086	9.82698876624585	6.96542413254608	10.4684034046098	9.34534621927531	33.5130807905796	55.2952204057398	36.4432524632005	17.8092975756047	26.2690915453658	10.6950914911924	5.76145675545653	Y23H5A.3
202	cars-1	1.26358973737532	5.80888558600657	16.6357217927173	19.1645095882129	3.31876234174082	5.9499508950113	6.98725607104233	15.9253827250444	11.9007353096343	3.79842306725173	2.38567379360566	0	42.9175316487934	18.2687871725471	13.4372008357733	33.3671477711427	14.7280877710787	12.2837359578073	11.3979667623481	13.9578712061464	18.6906924385506	20.7461928703588	24.2522896516403	50.8103039150391	14.6664803563804	13.1345457726829	23.7668699804275	15.8440060775055	Y23H5A.7
203	mage-1	11.3723076363779	19.0863383540216	30.7508796774471	73.5669884192687	26.5500987339266	24.9897937590474	41.923536426254	34.0224085489584	10.2006302654009	20.8913268698845	17.4949411531082	3.25327912821355	38.1489170211497	21.6676312976721	40.31160250732	18.8596922184719	21.6589526045275	13.1026516883278	10.7647463866621	9.88682543768701	17.1331347353381	26.3317063354554	33.9532055122964	35.0415889069236	26.1901434935364	20.8607491683787	20.2018394833633	12.9632776997772	F40E3.2
204	F32B5.6	237.55487062656	76.3453534160864	45.8742631253718	89.0222380871823	331.876234174082	259.417859022493	195.643169989185	182.418020305053	357.02205928903	425.423383532193	438.963978023442	501.004985744887	493.074752498359	300.372849557925	144.449908984563	203.97482507055	1125.39917733125	627.698907443954	654.749868459332	623.451580541204	593.429484923982	327.151502955658	93.1287922622986	128.25221539934	1007.79672163128	543.924719056986	615.561932493071	410.503793826278	F32B5.6
205	F32B5.7	37.9076921212595	82.154239002093	74.6086916764289	1.23641997343309	102.881632593966	52.3595678760994	48.9107924972963	78.9030325922652	47.6029412385374	115.851903551178	64.4131924273529	39.0393495385626	66.7606047870119	89.2196582845322	67.1860041788667	44.6829631022258	67.5759321261257	73.2929578815836	54.4569523089967	79.0946035014961	190.022039791931	71.0158140562282	66.9363194385271	82.6981498203396	69.141978822936	44.0393593554662	111.704288908009	112.348406731402	F32B5.7
206	cpz-1	749.308714263564	421.559125384477	194.083420915035	430.892360741431	577.464647462903	149.938762554285	108.302469101156	472.694314520635	350.221639112096	436.818652733949	265.605015688097	302.55495892386	434.897654041106	436.326614562927	184.761511491883	304.366417495032	645.436787614919	1079.74039069126	467.94985763196	624.033158508127	711.803870368136	431.680397802466	167.825844389351	572.9299786282	579.325974077024	924.826546464791	672.602420446097	489.723824213805	F32B5.8
207	F32B5.2	51.807179232388	43.9815622940498	35.792007493422	2.47283994686618	39.8251481008899	49.9795875180949	48.9107924972963	60.0821257353946	71.404411857806	74.0692498114087	29.4233101211365	110.611490359261	11.4446751063449	35.2630077981723	47.0302029252067	15.6680519968844	1.7327162083622	37.6701236039424	72.8203432038909	41.2920356515163	70.0900966445648	62.2385786110764	28.1326559959027	32.5886776834389	20.9521147948291	61.8096271655666	46.3453964618335	95.0640364650328	F32B5.2
208	lin-17	1.26358973737532	0	13.1069323215348	16.6916696413467	36.506385759149	15.4698723270294	10.4808841065635	13.0298585932181	68.0042017693391	39.8834422061431	31.8089839147422	71.5721408206981	29.565410691391	27.1907530010003	15.6767343084022	41.4913228806383	55.4469186675903	7.37024157468439	37.3600021654744	12.2131373053781	38.9389425803138	37.5027332656486	21.3420148934434	11.5637243392848	20.9521147948291	33.2226746014921	13.0717784892351	15.8440060775055	Y71F9B.5
209	dnj-30	176.902563232545	150.20118443817	208.198578799764	263.975664327964	96.2441079104839	103.529145573197	157.213261598453	104.238868745745	108.806722830943	91.1621536140414	105.764871516518	87.8385364617659	116.354196914506	87.9450917376104	122.054574258274	122.152775753488	113.492911647724	77.3875365341861	88.0176322203551	80.8393374022643	76.320327457415	95.751659401656	162.005294872957	143.320098629317	95.3321223164723	97.3501627857674	90.3141059256243	103.706221598218	Y71F9B.16
210	Y71F9B.6	1.26358973737532	9.95808957601127	7.0575789423649	1.85462996014963	3.31876234174082	3.56997053700678	10.4808841065635	7.23881032956561	6.80042017693391	17.0929038026328	10.3379197722912	6.5065582564271	4.76861462764371	2.54913309384378	1.11976673631444	2.0310437773739	5.19814862508659	3.27566292208195	1.26644075137202	9.88682543768701	9.34534621927531	15.1606794052622	7.76073268852488	9.11081311580012	19.9045090550876	5.40834237698708	5.94171749510687	1.44036418886413	Y71F9B.6
211	snr-7	224.918973252807	251.441761794285	413.876593691541	409.255011206352	169.256879428782	311.777426898592	345.869175516596	176.626972041401	253.315651590788	123.448749685681	196.420475673533	159.410677282464	92.5111237762879	130.005787786033	148.928975929821	164.224396856233	82.3040198972044	126.113022500155	96.2494971042732	107.010345913789	221.173193856182	326.353572460644	469.524327655755	309.767645937204	254.568194757173	192.382464552826	192.511646841462	185.806980363473	Y71F9B.4
212	yop-1	932.529226182985	791.668121292896	1152.40181873187	1046.01129752439	1559.81830061819	1255.43963884738	1666.4605729436	2105.04604383768	579.735820083616	1160.4182470454	1296.21609452574	1086.59522882333	2070.5324713229	1122.0434168069	2030.13709293809	2744.8105905653	1844.47640380156	1699.65959869527	1927.52282358821	1835.46006360825	1484.35249116156	934.37660966116	1349.39739621726	2060.4454277271	1033.98686512482	982.00045159294	1273.90423095091	1153.73171528017	Y71F9B.3
213	Y71F9B.2	41.6984613333855	15.7669751620178	7.56169172396239	12.9824097210474	13.2750493669633	9.51992143201808	17.4681401776058	15.9253827250444	15.3009453981013	3.79842306725173	13.5188181637654	6.5065582564271	16.2132897339886	14.869943047422	10.07790062683	30.7558057716619	22.5253107087086	9.00807303572536	15.1972890164642	9.30524747076424	9.34534621927531	11.968957425207	17.461648549181	45.5540655790006	18.8569033153462	20.0881288288092	19.013495984342	21.605462832962	Y71F9B.2
214	lron-11	45.4892305455115	4.97904478800564	10.0822556319499	37.0925992029926	3.31876234174082	58.3095187711107	27.9490242841693	56.4627205706118	28.9017857519691	13.294480735381	38.9660052955592	126.877886000328	91.5574008507592	34.413296766891	61.5871704972945	63.8328044317512	60.6450672926769	53.2295224838317	47.4915281764506	73.2788238322684	62.3023081285021	66.2282310861454	27.1625644098371	42.0499066883083	30.3805664525022	33.2226746014921	19.013495984342	38.8898330993316	Y71F9B.8
215	sop-3	44.2256408081361	35.6831543140404	52.9318420677367	78.5126683130011	39.8251481008899	66.6394500241265	104.808841065635	79.6269136252217	66.3040967251056	89.2629420804156	84.2938073740668	61.8123034360575	55.315929680667	40.3612739858598	64.9464707062378	63.8328044317512	66.7095740219446	52.001148888051	37.9932225411605	44.1999254861301	51.3994042060142	45.4820382157866	32.0130223401651	44.1524020227237	53.4278927268142	21.6333695079483	46.3453964618335	28.8072837772827	Y71F9B.10
216	rpl-1	8798.37534134434	9775.52460045106	13923.0909149411	13978.3460096478	6368.70493380064	10088.7367375812	13314.2164433712	10005.4836375256	8169.00473754186	6369.95548378114	7848.07155636476	10927.7645916693	5510.61106370507	7821.16518742835	8989.48735913236	11692.4288772305	2891.03699365233	5794.23825129771	5966.20237971356	8347.97013720937	8093.06982589242	13324.6413362354	16113.2212445498	16231.9648134651	5119.64925011649	10193.1801399415	10929.1951604996	11616.5371831892	Y71F9AL.13
217	Y71F9B.1	150.367178747663	46.4710846880526	177.447699122317	270.15776419513	172.575641770523	32.129734833061	248.047590522003	154.186660019748	56.1034664597047	104.456634349422	234.591256371224	409.913170154907	105.86324473369	59.9046277053288	68.3057709151811	175.830361298369	61.511425396858	106.049587102403	81.685428463495	104.102456079175	54.5145196124393	41.4923857407176	139.693188393448	105.47518260984	118.379448590784	49.4477017324533	87.9374189275816	123.871320242315	Y71F9B.1
218	Y71F9B.13	78.3425637172697	46.4710846880526	76.6251428028189	211.427815457058	132.750493669633	32.129734833061	69.8725607104233	154.910541052704	91.8056723886077	64.5731921432793	146.321326007814	387.140216257412	112.539305212392	27.6156085166409	21.2755679899745	17.4089466632049	96.165749564102	67.5605477679402	68.3878005740888	58.7393746591993	112.144154631304	37.5027332656486	62.0858615081991	21.7257851222926	144.569592084321	88.851339050502	101.009197416817	96.5044006538969	Y71F9B.13
219	W03D8.8	15.1630768485038	9.12824877801033	15.6274962295223	0	23.2313363921858	4.75996071600904	3.49362803552117	0.723881032956561	18.7011554865682	22.7905384035104	0	3.25327912821355	0	3.39884412512504	11.1976673631444	6.67342955422854	0	17.1972303409302	7.59864450823209	13.3762932392236	0	7.979304950138	10.6710074467217	6.30748600324624	0	37.8583966389096	15.4484654872778	0	W03D8.8
220	itx-1	413.193844121729	31.5339503240357	234.412443442834	166.916696413467	577.464647462903	293.927574213558	345.869175516596	464.007742125156	515.131828402744	377.943095191547	488.267903091292	904.411597643367	284.209431807565	189.910415491362	94.0604058504134	180.472747075224	238.248478649802	300.132615235759	317.876628594376	486.199180347432	51.3994042060142	62.2385786110764	126.111906188529	91.4585470470705	77.5228247408676	65.6727288634145	74.8656404383465	102.265857409353	W03D8.6
221	W03D8.3	12.6358973737532	0	0	0	0	0	0	0	0	0	0	0	0	0	0	0	0	0	0	0	0	0	0	0	0	0	0	0	W03D8.3
222	pop-1	305.788716444827	17.4266567580197	175.935360777525	106.332117715246	185.850691137486	54.7395482341039	83.847072852508	199.067284063054	107.106617786709	62.6739806096535	26.2424117296623	19.5196747692813	187.883416329162	158.471107333955	251.94751567075	290.149111053415	161.142607377684	229.296404545737	272.284761544983	243.099590173716	59.187192722077	115.699921777001	122.231539844267	100.218944273801	133.045928947165	135.981179764247	65.3588924461755	151.238239830734	W10C8.2
223	W10C8.4	279.253331959945	182.564975560207	79.6498194924038	84.07655819345	92.925345568743	46.4096169810881	31.4426523196905	42.7089809444371	78.2048320347399	18.9921153362586	97.0174009399636	78.0786990771252	56.2696526061958	52.6820839394381	34.7127688257478	20.8907359958459	42.4515471048739	56.9146432711739	105.114582363877	86.655117071492	204.040059120844	137.244045142374	71.7867773688552	30.4861823490235	169.712129838116	118.210911954146	98.632510418774	92.1833080873045	W10C8.4
224	W10C8.5	3.79076921212595	34.8533135160394	67.551112734064	212.046025443775	9.95628702522247	35.6997053700678	97.8215849945927	184.589663403923	0	20.8913268698845	34.1946577083478	74.8254199489117	2.86116877658622	8.92196582845322	87.3418054325267	142.173064416173	14.7280877710787	10.2364466315061	23.4291539003823	79.0946035014961	0	9.5751659401656	78.5774184713144	186.421252984833	2.09521147948291	13.9071661122525	32.0852744735771	34.5687405327392	W10C8.5
225	W10C8.6	246.399998788187	34.8533135160394	50.4112781597493	79.1308782997176	66.3752468348165	22.6098134010429	55.8980485683387	59.358244702438	90.1055673443743	60.7747690760276	361.827192030192	71.5721408206981	63.8994360104257	22.0924868133127	7.83836715420111	26.6937182169141	105.695688710094	62.2375955195571	157.671873545816	94.7972086084107	79.4354428638401	9.5751659401656	22.312106479509	9.46122900486936	86.9512763985407	56.4012847885796	105.762571412902	86.421851331848	W10C8.6
226	Y71F9AL.21	1.26358973737532	0	0	0	0	1.18999017900226	0	0	0	0	0	0	1.90744585105748	0	0	0	0	0	0	0	0	0.7979304950138	0	1.75207944534618	0	0	0	0	Y71F9AL.21
227	Y71F9AL.10	11.3723076363779	144.392298852163	160.8119773296	241.101894819452	122.79420664441	77.3493616351469	122.276981243241	150.567254854965	115.607143007876	286.780941577505	211.529743033035	182.183631179959	222.217441648197	180.988449662908	156.767343084022	250.978981061204	246.912059691613	194.901943863876	306.478661832028	235.53907660372	260.112136436496	175.544708903036	97.009158606561	117.038906949125	228.378051263637	217.106315419053	254.305508790574	321.201214116702	Y71F9AL.10
228	Y71F9AL.12	15.1630768485038	14.9371343640169	15.1233834479248	4.94567989373235	13.2750493669633	11.8999017900226	3.49362803552117	8.68657239547874	5.10031513270043	5.69763460087759	0.795224597868554	0	36.2414711700922	13.5953765005002	14.5569675720878	9.57492066476268	3.4654324167244	4.50403651786268	3.79932225411605	4.07104576845936	10.9029039224879	23.937914850414	13.5812822049185	17.1703785643925	4.19042295896582	6.18096271655666	0	4.3210925665924	Y71F9AL.12
229	Y71F9AL.9	895.885123799101	620.720916904703	1119.63448792803	1060.23012721887	2412.74022244558	1708.82589704724	1533.70270759379	2333.79245025195	2417.5493729	1029.37265122522	1036.97287562059	988.996854976919	1940.82615345099	1674.35558713972	1957.35225507765	3855.79153678883	1940.64215336566	1632.50850879259	1705.8956920981	1827.31797207133	1115.21131550019	1101.94201361406	1299.92272532792	2702.40733650194	1286.45984840251	1108.71018728235	970.876638700462	622.237329589305	Y71F9AL.9
230	dnc-5	78.3425637172697	116.177711720132	99.8143307563035	148.370396811971	79.6502962017797	65.4494598451243	59.3916766038598	68.0448170979168	42.5026261058369	20.8913268698845	46.9182512742447	97.5983738464065	64.8531589359544	124.482666082705	71.6650711241245	120.121731976114	65.8432159177635	83.93886237835	54.4569523089967	65.7183102622725	70.0900966445648	66.2282310861454	92.158700676233	101.270191941009	102.665362494663	41.7214983367575	81.9957014324747	50.4127466102446	Y71F9AL.14
231	arx-1	152.894358222414	89.6228061841014	145.688593881675	206.482135563326	119.47544430267	139.228850943264	199.136798024707	222.231477117664	164.910189290647	127.247172752933	135.983406235523	289.541842411006	205.050428988679	212.852613335956	337.049787630648	299.433882607124	109.161121126818	240.761224773023	205.163401722266	252.986415611403	163.543558837318	90.1661459365594	142.603463151645	198.685809102257	116.284237111301	104.303745841894	116.457662904095	145.476783075277	Y71F9AL.16
232	copa-1	85.9241021415216	131.944686882149	142.66391719209	154.552496679136	278.776036706229	216.578212578411	206.124054095749	245.395670172274	170.010504423348	112.053480483926	102.583973125043	32.5327912821355	117.307919840035	168.242784193689	189.240578437141	308.718654160833	151.612668231692	156.412904529413	126.644075137202	174.47339007683	176.004020463018	139.637836627415	204.689324659844	409.636174321936	141.426774865096	123.619254331133	102.197540915838	102.265857409353	Y71F9AL.17
233	gst-43	101.087178990025	73.8558310220836	45.3701503437743	66.1484685786702	23.2313363921858	23.7998035800452	34.9362803552117	20.9925499557403	8.50052522116738	36.0850191388914	21.471064142451	13.0131165128542	24.7967960637473	40.3612739858598	34.7127688257478	48.4549015459202	33.7879660630629	33.57554495134	25.3288150274403	19.773650875374	40.4965002835263	48.6737601958418	58.2054951639366	54.3144628057315	41.9042295896582	34.7679152806312	30.8969309745557	37.4494689104674	Y71F9AL.5
234	Y71F9AL.4	13.8994871111285	0	0	0	0	2.37998035800452	0	0	5.10031513270043	1.89921153362586	1.59044919573711	0	10.4909521808162	1.69942206256252	1.11976673631444	3.19164022158756	0.866358104181099	1.63783146104098	0	2.32631186769106	0	0	1.94018317213122	3.15374300162312	0	1.54524067913917	0	0	Y71F9AL.4
235	parp-1	3.79076921212595	9.12824877801033	2.52056390798746	16.0734596546301	16.5938117087041	2.37998035800452	20.961768213127	5.79104826365249	0	3.79842306725173	3.18089839147422	13.0131165128542	1.90744585105748	7.22254376589071	1.11976673631444	5.51283311001488	5.19814862508659	4.09457865260244	3.16610187843004	8.72366950384148	7.78778851606276	5.5855134650966	13.5812822049185	10.1620607830078	23.047326274312	7.72620339569583	8.31840449314961	15.8440060775055	Y71F9AL.18
236	riok-1	614.104612364405	447.284190122506	179.968263030305	132.29693715734	580.783409804644	658.064568988249	517.056949257133	532.776440256029	530.432773800845	1149.02297784365	1120.47145839679	901.158318515153	401.5173516476	500.479797424662	427.750893272118	318.293574825596	504.2204166334	673.148730487841	654.749868459332	603.096351698907	457.92196474449	534.613431659246	335.651688778701	276.828552364696	344.662288374938	414.124502009296	311.3459967436	347.127769516256	M01B12.5
237	Y71F9AL.1	42.9620510707608	15.7669751620178	25.2056390798746	39.5654391498588	6.63752468348165	15.4698723270294	6.98725607104233	19.5447878898272	13.6008403538678	3.79842306725173	8.7474705765541	13.0131165128542	11.4446751063449	12.7456654692189	10.07790062683	8.99462244265585	11.2626553543543	6.14186797890366	3.16610187843004	9.30524747076424	6.23023081285021	11.968957425207	26.1924728237715	9.81164489393859	11.523663137156	2.31786101870875	5.94171749510687	12.9632776997772	Y71F9AL.1
238	trap-1	764.471791112068	512.841613164581	1281.45469082083	869.203241323461	1062.00394935706	498.605885001947	1079.53106297604	1384.7844160459	1309.08088405978	328.563595317274	271.966812471046	296.048400667433	699.078904412568	474.563610970583	902.531989469442	2151.74580757212	589.989868947328	489.711606851252	474.28206138882	944.48261828257	649.501562239634	331.141155430727	965.241128135282	2270.69496116865	648.46795289996	282.779044282467	382.646606684882	259.265553995544	Y71F9AM.6
239	nxt-1	92.2420508283982	169.287522792192	103.847233009083	113.750637555844	26.5500987339266	185.638467924352	111.796097136677	110.753798042354	61.2037815924052	43.6818652733948	50.0991496657189	78.0786990771252	48.6398692019658	56.5057835802038	67.1860041788667	90.5265226486653	33.7879660630629	56.9146432711739	78.5193265850649	61.0656865268903	63.8598658317146	100.539242371739	101.859616536889	98.8172807175244	51.3326812473313	35.5405356202008	55.8521444540045	38.8898330993316	Y71F9AM.5
240	cogc-3	8.84512816162723	66.3872638400751	39.8249097462019	0	59.7377221513348	35.6997053700678	48.9107924972963	46.3283861092199	107.106617786709	18.9921153362586	23.8567379360566	45.5459077949897	25.750518989276	27.6156085166409	61.5871704972945	50.4859453232941	19.9262363961653	37.6701236039424	29.1281372815563	30.2420542799838	37.3813848771012	61.4406481160626	72.7568689549208	80.9460703749934	26.1901434935364	38.6310169784791	14.2601219882565	37.4494689104674	Y71F9AM.4
241	bam-2	2.52717947475064	112.028507730127	227.354864500469	56.2571087912055	43.1439104426307	153.508733091291	136.251493385325	119.440370437833	159.809874157947	169.029826492702	132.00728324618	201.70330594924	35.2877482445634	308.869959870738	202.677779272915	235.891227286426	195.796931544928	363.189126485836	147.54034753484	257.639039346785	146.41042410198	320.768058995548	134.84273046312	170.652537976718	130.950717467682	255.737332397532	140.224532884522	243.421547918038	Y71F9AR.1
242	Y71F9AR.4	16.4266665858791	24.0653831420272	18.6521729191072	23.4919794952287	23.2313363921858	63.0694794871198	27.9490242841693	26.0597171864362	13.6008403538678	56.9763460087759	35.7851069040849	35.7860704103491	8.58350632975868	9.77167685973448	17.9162677810311	21.7611833290061	2.5990743125433	4.09457865260244	3.16610187843004	6.39735763615042	3.1151154064251	21.5441233653726	31.0429307540995	22.7770327895003	11.523663137156	29.3595729036441	5.94171749510687	12.9632776997772	Y71F9AR.4
243	supr-1	45.4892305455115	19.0863383540216	15.1233834479248	15.4552496679136	0	4.75996071600904	0	5.79104826365249	3.40021008846695	7.59684613450345	16.6997165552396	3.25327912821355	5.72233755317245	17.8439316569064	0	8.70447333160244	5.19814862508659	4.50403651786268	15.8305093921502	15.1210271399919	14.018019328913	7.1813744551242	12.6111906188529	1.75207944534618	10.4760573974145	13.1345457726829	7.13006099412824	33.128376343875	Y71F9AR.3
244	dnj-28	10.1087178990025	4.1492039900047	15.6274962295223	28.437659388961	0	11.8999017900226	6.98725607104233	4.34328619773937	27.2016807077356	7.59684613450345	0	0	0.953722925528742	3.82369964076567	5.59883368157222	7.25372777633536	4.3317905209055	0.818915730520488	4.43254262980205	2.32631186769106	0	11.1710269301932	2.91027475819683	5.60665422510777	2.09521147948291	3.86310169784791	2.37668699804275	4.3210925665924	Y54E10BL.4
245	nduf-5	408.139485172228	185.054497954209	225.842526155677	574.935287646386	69.6940091765573	90.4392536041717	153.719633562931	136.089634195834	68.0042017693391	68.3716152105311	180.515983716162	185.436910308172	123.983980318736	120.658966441939	173.563844128739	249.238086394883	117.824702168629	118.742780925471	149.440008661898	113.989281516862	155.755770321255	157.990238012732	184.317401352466	288.74269259305	218.949599605964	163.022891649182	240.045386802317	184.366616174609	Y54E10BL.5
246	mek-2	26.5353844848817	15.7669751620178	9.07403006875487	8.03672982731507	16.5938117087041	11.8999017900226	17.4681401776058	19.5447878898272	52.7032563712378	39.8834422061431	16.6997165552396	19.5196747692813	37.1951940956209	5.09826618768756	7.83836715420111	11.0256662200298	9.52993914599209	7.77969943994463	10.7647463866621	2.90788983461383	7.78778851606276	9.5751659401656	9.7009158606561	12.9653878955617	23.047326274312	13.1345457726829	15.4484654872778	12.9632776997772	Y54E10BL.6
247	Y54E10BR.4	398.030767273225	223.227174662253	127.036420962568	127.351257263608	222.357076896635	172.548575955328	76.8598167814657	46.3283861092199	197.212185131083	146.239288089191	164.611491758791	152.904119026037	221.263718722668	161.445095943439	90.70110564147	62.0919097654307	200.995080170015	137.168384862182	107.647463866621	85.4919611376465	190.022039791931	225.016399593892	107.680166053283	78.843575040578	345.70989411468	259.60043409538	160.426372367885	193.008801307794	Y54E10BR.4
248	Y54E10BR.3	35.3805126465089	107.879303740122	74.1045788948314	58.1117387513551	46.4626727843715	46.4096169810881	31.4426523196905	23.16419305461	45.9028361943039	37.9842306725173	31.0137593168736	26.0262330257084	70.5754964891269	64.1531828617351	26.8744016715467	56.8692257664693	73.6404388553934	73.7024157468439	52.5572911819386	49.434127188435	107.471481521666	75.0054665312972	32.9831139262308	35.3920047959928	51.3326812473313	47.9024610533141	62.9822054481328	40.3301972881957	Y54E10BR.3
249	mab-31	1685.62870965867	325.297592816368	358.424187715817	466.130329984274	985.672415497024	462.906179631879	258.528474628566	485.000292080896	1006.46218618622	716.00274817695	419.083363076728	673.428779540205	681.91189175305	604.144543240976	473.66132946101	383.286975701561	777.123219450446	555.224865292891	718.071906027933	517.604390561261	755.415486058088	388.592151071721	423.930023110672	453.087744566522	712.371903024189	594.145041129009	487.220834598763	635.200607289082	Y54E10A.16
250	sec-11	117.513845575905	85.4736021940968	230.883653971652	228.119485098405	76.3315338600389	84.4893027091604	80.3534448169868	74.5597463945258	100.306197609775	39.8834422061431	37.3755560998221	32.5327912821355	74.3903881912419	106.213878910157	96.2999393230423	192.368860628414	35.5206822714251	63.875426980598	49.3911893035086	63.3919983945814	74.7627697542025	99.741311876725	148.424012668038	186.771668873903	108.950996933111	91.1692000692108	73.6772969393251	47.5320182325164	Y54E10BR.5
251	rpb-7	29.0625639596323	32.3637911220366	38.8166841830069	42.6564890834415	9.95628702522247	22.6098134010429	20.961768213127	21.7164309886968	13.6008403538678	1.89921153362586	12.7235935658969	13.0131165128542	15.2595668084599	25.0664754227972	31.3534686168045	35.9784897706234	1.7327162083622	10.2364466315061	10.1315260109761	25.0078525776789	17.1331347353381	23.937914850414	42.6840297868868	31.5374300162312	23.047326274312	33.2226746014921	10.6950914911924	14.4036418886413	Y54E10BR.6
252	mod-5	20.2174357980051	19.0863383540216	10.5863684135473	10.5095697741812	0	1.18999017900226	6.98725607104233	3.61940516478281	11.9007353096343	9.49605766812932	3.97612298934277	3.25327912821355	0	9.77167685973448	31.3534686168045	5.51283311001488	6.06450672926769	15.5593988798893	13.9308482650922	6.39735763615042	10.9029039224879	15.1606794052622	9.7009158606561	5.60665422510777	16.7616918358633	7.72620339569583	20.2018394833633	5.76145675545653	Y54E10BR.7
253	ztf-23	37.9076921212595	13.277452768015	32.767330803837	0	16.5938117087041	11.8999017900226	10.4808841065635	10.8582154943484	10.2006302654009	5.69763460087759	11.9283689680283	9.75983738464065	0	22.942197844594	17.9162677810311	12.7665608863502	19.9262363961653	6.5513258441639	8.86508525960411	5.81577966922765	1.55755770321255	8.7772354451518	15.5214653770498	7.00831778138471	10.4760573974145	5.40834237698708	14.2601219882565	21.605462832962	Y54E10BR.8
254	pign-1	7.58153842425191	40.662199102046	40.8331353093969	20.4009295616459	43.1439104426307	60.6894991291152	20.961768213127	32.5746464830453	32.3019958404361	9.49605766812932	14.314042761634	0	14.3058438829311	30.5895971261253	39.1918357710056	56.5790766554158	26.8571012296141	45.4498230438871	17.0969501435222	37.220989883057	14.018019328913	33.5130807905796	29.1027475819683	24.5291122348465	29.3329607127607	5.40834237698708	33.2736179725984	10.0825493220489	Y54E10BR.1
255	arx-7	17.6902563232545	42.3218806980479	15.1233834479248	26.5830294288114	0	38.0796857280723	10.4808841065635	13.0298585932181	25.5015756635022	32.2865960716397	10.3379197722912	6.5065582564271	30.5191336169197	22.942197844594	23.5151014626033	32.206551326929	11.2626553543543	17.1972303409302	27.8616965301843	23.8446966438334	18.6906924385506	24.7358453454278	22.312106479509	41.699490799239	15.7140860961218	12.3619254331133	24.9552134794488	7.20182094432066	M01B12.3
256	cdt-1	26.5353844848817	0.829840798000939	32.2632180222395	1.23641997343309	0	21.4198232220407	6.98725607104233	0	0	15.1936922690069	6.36179678294843	0	1.90744585105748	3.39884412512504	4.47906694525778	4.0620875547478	0.866358104181099	2.04728932630122	0.633220375686008	4.65262373538212	0	1.5958609900276	13.5812822049185	4.9058224469693	0	0	0	0	Y54E10A.15
257	lpd-6	267.881024323567	770.092260544872	287.848398292168	100.15001784808	238.950888605339	750.883802950426	405.260852120455	208.47773749149	326.420168492828	391.237575926928	210.734518435167	169.170514667105	327.126963456358	748.59541855879	510.613631759387	374.582502369958	306.690768880109	420.922685487531	406.527481190417	342.549422517509	429.885926086664	883.309057980277	510.268174270511	311.169309493481	441.042016431152	482.887712230989	273.319004774916	237.660091162582	K09H9.6
258	M01B12.4	5.05435894950127	151.860866034172	114.433601422631	43.2746990701581	215.719552213153	76.1593714561446	76.8598167814657	79.6269136252217	103.706407698242	113.952692017552	89.0651549612781	68.3188616924846	187.883416329162	360.702332778895	433.34972695369	167.125887966767	244.31298537907	222.335620836312	262.153235534007	222.162783364496	154.198212618043	247.358453454278	108.650257639348	161.191308971848	186.473821673979	227.150379833457	179.439868352227	151.238239830734	M01B12.4
259	Y54E10A.10	66.9702560808919	617.401553712699	329.185646383163	260.266404407665	212.400789871413	643.784686840222	269.00935873513	152.738897953834	193.811975042616	233.603018635981	128.826384854706	61.8123034360575	211.726489467381	432.927770437802	346.007921521163	215.290640401634	158.543533065141	281.707011299048	155.138992043072	156.444473102224	244.536559404371	612.810620170598	507.357899512314	261.41025324565	309.043693223729	483.660332570559	143.789563381586	233.338998595989	Y54E10A.10
260	vbh-1	1719.74563256781	2384.9624534547	1974.60976551738	731.342414285671	2090.82027529672	2002.7534712608	2648.17005092504	1717.04581017296	2096.22951953988	1621.92664971649	1811.52163394457	1499.76167810645	2241.24887499254	2566.55216998504	2422.05545064814	2526.61845905313	2397.2128742691	1621.86260429583	2314.42047313236	2140.20691827578	2210.17438085861	2023.551735355	1641.39496362301	1652.21091696145	1934.92780130247	1485.74891299231	1055.24902713098	1274.72230714476	Y54E10A.9
261	W05F2.4	150.367178747663	103.730099750117	89.2279623427562	63.0574186450875	112.837919619188	177.308536671337	101.315213030114	183.14190133801	212.513130529185	176.626672627205	146.321326007814	188.690189436386	35.2877482445634	141.052031192689	160.126643292966	178.731852408903	90.1012428348343	212.508632070067	161.471195799932	197.73650875374	174.446462759806	213.047442168685	102.829708122955	169.951706198579	195.902273331652	317.546959563099	238.857043303296	267.907739128729	W05F2.4
262	F56D5.4	639.376407111911	326.127433614369	200.636887075802	133.533357130773	1622.87478511126	298.687534929567	541.512345505781	355.425587181672	938.457984416879	1162.31745857903	912.122613755232	982.490296720492	1086.29041217724	309.719670902019	351.606755202736	187.146176629452	1601.02977652667	643.667764189103	666.14783522168	743.838219694216	1579.36351105753	420.509370872273	196.928591971319	227.419912005934	1243.50801307311	566.330708904504	863.925723788538	943.438543706007	C45E1.4
263	nhr-64	60.6523073940153	135.264050074153	103.343120227486	27.2012394155279	102.881632593966	45.2196268020859	10.4808841065635	40.5373378455674	98.6060925655417	68.3716152105311	66.00364162309	0	43.8712545743221	32.7138747043285	45.9104361888922	42.0716211027451	96.165749564102	44.6309073133666	76.6196654580069	43.6183475192074	102.798808412028	59.0468566310212	70.8166857827895	61.6731964761854	130.950717467682	74.9441729382495	54.6638009549832	56.1742033657012	C45E1.1
264	K09H9.8	70.7610252930178	92.1123285781043	260.626308085904	347.434012534698	69.6940091765573	26.1797839380497	223.592194273355	175.903091008444	8.50052522116738	24.6897499371362	310.932817766605	279.782005026365	12.3983980318736	70.9508711119852	216.114980108688	81.8220493170629	30.3225336463385	45.8592809091473	129.810177015632	111.662969649171	4.67267310963766	45.4820382157866	65.9662278524615	71.8352572591933	17.8092975756047	151.433586555638	267.377287279809	190.128072930066	K09H9.8
265	K09H9.5	305.788716444827	24.8952239400282	130.061097652153	193.499725842278	262.182224997525	14.2798821480271	62.885304639381	77.4552705263521	62.9038866366386	15.1936922690069	94.631727146358	120.371327743901	192.652030956806	66.2774604399382	75.0243713330678	55.7086293222556	181.06884377385	77.3875365341861	105.114582363877	77.3498696007278	161.986001134105	39.0985942556762	97.9792501926266	38.8961636866851	195.902273331652	81.8977559943758	111.704288908009	210.293171574163	K09H9.5
266	dscc-1	1.26358973737532	0	17.1398345743148	0.618209986716544	3.31876234174082	5.9499508950113	0	4.34328619773937	0	0	5.56657218507988	0	7.62978340422993	1.69942206256252	0	5.51283311001488	6.93086483344879	4.09457865260244	5.69898338117407	0	9.34534621927531	8.7772354451518	17.461648549181	14.0166355627694	0	0	1.18834349902137	0	K09H9.2
267	K09H9.7	61.9158971313906	114.51803012413	148.209157789663	50.6932189107566	136.069256011374	141.608831301269	111.796097136677	108.582154943484	119.007353096343	68.3716152105311	104.174422320781	68.3188616924846	96.3260154784029	159.745673880877	75.0243713330678	114.608898866099	126.48828321044	71.2456685552824	87.384411844669	66.881466196118	101.241250708816	130.860601182263	164.915569631154	63.7756918106009	70.1895845626774	70.308450900832	62.9822054481328	63.3760243100218	K09H9.7
268	mrpl-17	46.7528202828868	66.3872638400751	30.2467668958496	58.7299487380717	36.506385759149	64.259469666122	69.8725607104233	45.6045050762634	25.5015756635022	18.9921153362586	46.9182512742447	48.7991869232033	54.3622067551383	70.9508711119852	79.5034382783256	82.4023475391697	35.5206822714251	33.9850028166002	31.6610187843004	20.9368068092195	43.6116156899514	62.2385786110764	60.1456783360678	59.2202852527008	27.2377492332778	30.1321932432137	35.6503049706412	23.0458270218261	Y54E10A.7
269	Y54E10A.6	39.1712818586349	79.6647166080902	20.1645112638997	24.7283994686618	59.7377221513348	161.838664344307	69.8725607104233	39.8134568126109	47.6029412385374	64.5731921432793	97.0174009399636	55.3057451796303	21.9356272871611	32.7138747043285	21.2755679899745	34.2375951043029	30.3225336463385	38.8984971997232	34.8271206627304	61.6472644938131	42.0540579867389	93.3578679166146	53.3550372336086	70.0831778138471	81.7132476998334	78.0346542965279	51.098770457919	51.8531107991088	Y54E10A.6
270	dnc-6	40.4348715960102	90.4526469821024	62.5099849180891	55.0206888177724	49.7814351261123	57.1195285921085	69.8725607104233	37.6418137137412	51.0031513270043	43.6818652733948	27.8328609253994	22.7729538974949	72.4829423401844	36.9624298607348	41.4313692436345	58.0298222106829	33.7879660630629	38.4890393344629	34.8271206627304	47.6893932876667	28.0360386578259	67.824092076173	65.9662278524615	71.484841370124	35.6185951512094	76.4894136173887	68.9239229432396	47.5320182325164	Y54E10A.5
271	Y54E10A.11	1.26358973737532	63.8977414460723	64.0223232628816	63.675628631804	102.881632593966	42.8396464440813	20.961768213127	69.4925791638299	28.9017857519691	30.3873845380138	29.4233101211365	58.5590243078439	97.2797384039316	74.7745707527508	35.8325355620622	112.577855088725	42.4515471048739	63.4659691153378	63.9552579442868	35.4762559822887	73.2052120509899	55.0572041559522	46.5643961311493	53.2632151385238	23.047326274312	50.2203220720229	33.2736179725984	37.4494689104674	Y54E10A.11
272	rab-8	2025.53434901263	1495.37311799769	738.021112258729	571.844237712803	3478.06293414438	1616.00666308507	950.266825661757	1866.16530296202	2485.55357466934	2396.80495543584	2678.31644562129	1463.9756076961	429.175316487934	497.505808815177	516.212465440959	546.640925224633	713.012719741045	738.66198892948	554.067828725257	750.81715529729	756.9730437613	511.473447303846	408.408557733622	563.118333734261	816.084871258593	690.722583575207	740.337999890315	816.686495085963	D1037.4
273	Y54E10A.12	12.6358973737532	1.65968159600188	40.3290225277994	9.8913597874647	19.9125740504449	7.13994107401356	0	20.9925499557403	17.0010504423348	1.89921153362586	0	3.25327912821355	5.72233755317245	9.77167685973448	1.11976673631444	1.45074555526707	0	0	0	0	14.018019328913	6.3834439601104	16.4915569631154	9.46122900486936	2.09521147948291	1.54524067913917	2.37668699804275	0	Y54E10A.12
274	Y54E10A.17	334.851280404459	23.2355423440263	29.2385413326546	82.2219282333003	76.3315338600389	30.9397446540587	48.9107924972963	50.6716723069593	83.3051471674404	62.6739806096535	50.0991496657189	87.8385364617659	87.7425091486442	29.3150305792035	15.6767343084022	41.4913228806383	71.9077226470312	56.0957275406534	17.0969501435222	39.547301750748	85.6656736766903	59.0468566310212	46.5643961311493	97.7660330503167	157.140860961218	61.8096271655666	28.520243976513	50.4127466102446	Y54E10A.17
275	fog-1	25.2717947475064	1.65968159600188	78.1374811476114	30.2922893491106	29.8688610756674	11.8999017900226	3.49362803552117	13.0298585932181	27.2016807077356	72.1700382777828	2.38567379360566	0	1.90744585105748	22.5173423289534	0	55.4184802112022	4.3317905209055	1.22837359578073	21.5294927733243	5.81577966922765	0	2.3937914850414	33.9532055122964	9.11081311580012	0	3.86310169784791	0	8.6421851331848	Y54E10A.4
276	rom-5	39.1712818586349	43.9815622940498	41.8413608725919	14.8370396811971	39.8251481008899	24.9897937590474	20.961768213127	23.16419305461	8.50052522116738	18.9921153362586	22.2662887403195	6.5065582564271	54.3622067551383	41.6358405327817	30.23370188049	37.1390862148371	19.9262363961653	17.1972303409302	25.3288150274403	37.8025678499797	38.9389425803138	27.1296368304692	24.2522896516403	36.4432524632005	21.9997205345705	20.0881288288092	34.4619614716198	28.8072837772827	Y54E10A.14
277	txl-1	27.798974222257	58.0888558600658	97.2937668483161	86.5493981403161	109.519157277447	104.719135752199	188.655913918143	109.306035976441	83.3051471674404	89.2629420804156	93.0412779506209	13.0131165128542	66.7606047870119	42.9104070797036	61.5871704972945	109.096065756084	55.4469186675903	34.8039185471207	37.9932225411605	54.0867509238171	23.3633655481883	29.5234283155106	61.1157699221334	85.5014769328935	25.1425377537949	27.0417118849354	38.0269919686839	25.9265553995544	Y54E10A.3
278	cogc-1	17.6902563232545	1.65968159600188	6.5534661607674	0.618209986716544	0	11.8999017900226	3.49362803552117	6.51492929660905	1.70010504423348	5.69763460087759	6.36179678294843	3.25327912821355	4.76861462764371	4.2485551564063	7.83836715420111	12.4764117752968	11.2626553543543	4.09457865260244	1.89966112705802	9.30524747076424	28.0360386578259	8.7772354451518	11.6410990327873	25.9307757911234	13.6188746166389	20.0881288288092	13.0717784892351	12.9632776997772	Y54E10A.2
279	nol-58	610.313843152279	2251.35808497655	1136.27020972075	649.120486052371	816.415536068242	5566.77405737257	2333.74352772814	780.343753527173	1125.46953928256	1859.32809141972	492.244026080635	699.455012565913	821.155438880247	2102.60994690548	1667.33267037221	1331.49427062412	764.127847887729	1134.19828677088	902.339035352561	768.846072271895	1059.13923818454	2796.74638502337	2265.1638534632	1318.9654064566	776.275853148417	1933.86870994267	695.180946927503	685.613353899327	W01B11.3
280	W01B11.6	16.4266665858791	42.3218806980479	56.4606315389192	63.675628631804	19.9125740504449	69.019430382131	90.8343289235503	52.843315405829	27.2016807077356	15.1936922690069	110.536219103729	139.891002513183	20.0281814361036	31.4393081574066	19.0360345173456	33.6572968821961	38.9861146881495	20.8823511282724	30.3945780329284	41.8736136184391	46.7267310963766	27.1296368304692	52.3849456475429	71.484841370124	19.9045090550876	31.6774339223529	54.6638009549832	43.210925665924	W01B11.6
281	W01B11.1	1.26358973737532	0	0	0	0	0	0	0	0	0	0	0	0	0	0	0	0	0	0	0	0	0	0	0.350415889069235	1.04760573974145	0	0	2.88072837772827	W01B11.1
282	ace-2	5.05435894950127	136.923731670155	60.4935337916991	90.2586580606154	182.531928795745	44.0296366230836	69.8725607104233	88.3134860207005	144.508928759846	155.735345757321	112.126668299466	87.8385364617659	80.1127257444143	151.673419083705	51.5092698704645	78.9205582065288	89.2348847306532	233.390983198339	200.730859092464	107.591923880712	157.313328024468	93.3578679166146	72.7568689549208	100.218944273801	98.4749395356967	61.037006825997	133.094471890394	149.79787564187	Y44E3A.2
283	trx-4	59.38871765664	70.5364678300798	190.050518662255	270.775974181846	39.8251481008899	42.8396464440813	97.8215849945927	95.5522963502661	52.7032563712378	41.782653739769	76.3415613953812	65.065582564271	76.2978340422993	70.5260155963445	89.5813389051556	93.1378646481461	84.9030942097477	79.0253679952271	115.879328750539	104.684034046098	63.8598658317146	93.3578679166146	172.676302319679	124.047224730509	143.521986344579	110.48470855845	200.830051334612	120.990591864587	Y44E3A.3
284	cdap-2	89.7148713536476	214.098925884242	169.381894616758	164.443856466601	136.069256011374	165.408634881314	122.276981243241	249.738956370014	141.108718671379	292.478576178383	279.919058449731	185.436910308172	131.613763722966	90.9190803470948	147.809209193507	158.131265524111	126.48828321044	140.444047784264	275.450863423413	283.810047858309	101.241250708816	86.1764934614904	111.560532397545	114.936411614709	116.284237111301	78.8072746360975	198.453364336569	156.99969658619	Y44E3A.4
285	Y44E3A.1	44.2256408081361	0	2.01645112638997	1.85462996014963	3.31876234174082	1.18999017900226	0	5.06716723069593	6.80042017693391	5.69763460087759	4.77134758721133	0	12.3983980318736	2.12427757820315	7.83836715420111	6.96357866528195	9.52993914599209	2.86620505682171	1.89966112705802	9.88682543768701	9.34534621927531	8.7772354451518	3.88036634426244	8.76039722673089	24.0949320140534	8.49882373526541	3.56503049706412	12.9632776997772	Y44E3A.1
286	edc-4	84.6605124041463	287.954756906326	85.1950600899763	196.590775775861	82.9690585435206	104.719135752199	188.655913918143	141.156801426529	166.610294334881	227.905384035104	158.249694975842	211.463143333881	143.058438829311	203.080936476221	94.0604058504134	228.057201287984	97.0321076682831	207.185679821683	65.8549190713448	218.091737596037	110.586596928091	114.901991281987	125.141814602464	161.191308971848	100.57015101518	119.756152633285	98.632510418774	145.476783075277	Y44E3A.6
287	cdk-2	25.2717947475064	33.1936319200376	43.8578119989819	6.80030985388198	9.95628702522247	69.019430382131	38.4299083907328	35.4701706148715	45.9028361943039	43.6818652733948	54.8704972529302	22.7729538974949	14.3058438829311	3.82369964076567	8.95813389051556	10.7355171089763	15.5944458752598	16.78777247567	32.9274595356724	17.447339007683	12.4604616257004	23.1399843554002	14.5513737909842	17.1703785643925	36.6662008909509	19.3155084892396	28.520243976513	17.2843702663696	K03E5.3
288	clik-3	568.615381818893	347.703294362394	1088.37949546899	1000.26375850737	255.544700314043	115.429047363219	265.515730699609	962.03789279927	374.023109731365	208.913268698845	2403.96395935664	2264.28227323663	383.396616062554	211.153191273393	616.991471709259	350.209977041471	375.133059110416	349.677016932248	1593.81568560168	1772.64964318059	903.38346786328	461.203826117976	370.574985877063	608.321983424193	606.563723310302	551.650922452682	2600.09557585876	3164.4801229345	K03E5.2
289	neto-1	58.1251279192646	16.5968159600188	19.6603984823022	12.3641997343309	9.95628702522247	16.6598625060316	13.9745121420847	10.1343344613919	32.3019958404361	15.1936922690069	21.471064142451	9.75983738464065	16.2132897339886	31.014452641766	26.8744016715467	15.0877537747776	19.0598782919842	29.0715084334773	8.2318648839181	21.5183847761423	28.0360386578259	26.3317063354554	30.0728391680339	14.3670514518387	31.4281721922436	20.0881288288092	13.0717784892351	23.0458270218261	K03E5.1
290	sep-1	5.05435894950127	0	16.6357217927173	3.09104993358272	0	5.9499508950113	0	4.34328619773937	1.70010504423348	1.89921153362586	0	0	15.2595668084599	5.94797721896882	5.59883368157222	9.28477155370927	1.7327162083622	2.04728932630122	5.06576300548806	2.32631186769106	1.55755770321255	9.5751659401656	26.1924728237715	5.957070114177	9.42845165767309	5.40834237698708	2.37668699804275	14.4036418886413	Y47G6A.12
291	inx-12	477.63692072787	981.701664035111	790.448841544869	1520.7965673227	554.233311070717	828.233164585573	1715.37136544089	1682.29952059105	345.121323979396	611.546113827528	593.237550009942	348.10086671885	253.690298190645	517.474018050287	696.494909987585	1038.15351934912	228.71853950381	327.566292208195	309.011543334772	564.130627915082	348.892925519612	735.691916402724	790.624642643472	1145.50954136733	277.615521031485	499.88535970152	489.597521596806	433.549620848104	ZK770.3
292	rnp-6	70.7610252930178	82.154239002093	150.72972169765	113.132427569128	59.7377221513348	113.049067005215	150.22600552741	70.2164601967865	68.0042017693391	79.7668844122862	56.4609464486674	97.5983738464065	95.3722925528742	87.9450917376104	83.9825052235834	103.002934423962	104.829330605913	67.15108990268	135.509160396806	97.7050984430245	76.320327457415	99.741311876725	73.7269605409864	79.8948227077857	59.7135271652629	58.7191458072883	43.9687094637908	73.4585736320708	Y47G6A.20
293	col-50	27.798974222257	0	0	0	9.95628702522247	2.37998035800452	0	0	0	0	0	0	22.8893502126898	5.94797721896882	0	0	9.52993914599209	20.0634353977519	5.06576300548806	13.9578712061464	4.67267310963766	0.7979304950138	0	0	12.5712688768975	2.31786101870875	0	1.44036418886413	T28F2.6
294	Y47G6A.36	8.84512816162723	3.31936319200376	0.504112781597493	0	0	2.37998035800452	0	0	10.2006302654009	3.79842306725173	9.54269517442265	0	0.953722925528742	0.849711031281259	12.3174340994589	6.09313133212171	4.3317905209055	0.409457865260244	10.1315260109761	0	0	7.979304950138	7.76073268852488	2.80332711255388	9.42845165767309	5.40834237698708	4.75337399608549	1.44036418886413	Y47G6A.36
295	spg-7	3.79076921212595	229.036060248259	171.902458524745	24.1101894819452	189.169453479227	293.927574213558	384.299083907328	209.201618524446	163.210084246414	269.688037774873	124.055037267494	104.104932102834	43.8712545743221	144.450875317814	277.702150605982	274.771208167584	120.423776481173	155.184530933632	129.810177015632	161.097096837606	96.5685775991782	173.948847913008	135.812822049185	122.295145285163	80.665641960092	183.111020477991	47.5337399608549	46.0916540436522	Y47G6A.10
296	Y47G6A.9	56.8615381818893	171.777045186194	215.760270523727	87.7858181137492	165.938117087041	214.198232220407	146.732377491889	121.612013536702	137.708508582912	131.045595820185	37.3755560998221	35.7860704103491	164.040343190944	142.326597739611	211.63591316343	143.333660860387	219.188600357818	89.6712724919934	139.941703026608	107.010345913789	62.3023081285021	169.959195437939	132.902547290989	81.2964862640626	92.189305097248	105.076366181463	39.2153354677053	83.5411229541197	Y47G6A.9
297	Y47G6A.7	13.8994871111285	0	32.2632180222395	22.2555595217956	29.8688610756674	19.0398428640362	6.98725607104233	20.9925499557403	47.6029412385374	39.8834422061431	27.0376363275308	29.279512153922	59.130821382782	33.1387302199691	42.5511359799489	40.620875547478	48.5160538341415	30.299882029258	58.8894949387987	27.9157424122927	14.018019328913	26.3317063354554	38.8036634426244	37.4945001304082	54.4754984665556	30.1321932432137	68.9239229432396	31.6880121550109	Y47G6A.7
298	Y47G6A.18	58.1251279192646	83.8139205980949	84.6909473083788	238.629054872586	182.531928795745	223.718153652425	216.604938202312	265.664339095058	334.920693713995	197.51799949709	316.499389951685	380.633658000985	358.599819998807	295.274583370238	333.690487421705	410.270843029528	223.520390878724	220.697789375271	238.724081633625	179.126013812212	186.906924385506	127.668879202208	167.825844389351	252.649856018919	174.950158536823	125.164495010272	152.107967874736	162.761153341647	Y47G6A.18
299	pcaf-1	18.9538460606298	24.8952239400282	27.2220902062646	12.9824097210474	3.31876234174082	11.8999017900226	3.49362803552117	17.3731447909575	25.5015756635022	17.0929038026328	11.9283689680283	0	6.67606047870119	6.79768825025008	8.95813389051556	26.6937182169141	22.5253107087086	15.5593988798893	8.2318648839181	15.7026051069147	12.4604616257004	4.7875829700828	43.6541213729525	11.5637243392848	12.5712688768975	10.8166847539742	3.56503049706412	18.7247344552337	Y47G6A.6
300	Y47G6A.19	44.2256408081361	123.64627890214	36.800233056617	147.133976838537	122.79420664441	135.658880406258	101.315213030114	64.425411933134	76.5047269905065	224.106960967852	67.5940908188271	58.5590243078439	53.4084838296095	115.135844738611	72.7848378604389	80.3713037617958	46.7833376257793	120.790070251772	113.346447247795	89.5630069061058	102.798808412028	159.58609900276	48.5045793032805	36.7936683522697	104.760573974145	138.299040782955	73.6772969393251	83.5411229541197	Y47G6A.19
301	Y47G6A.30	1.26358973737532	0	0	0	0	0	0	0	10.2006302654009	0	1.59044919573711	0	0	0	0	0	0	1.22837359578073	0	0.581577966922765	0	0	0	0.350415889069235	5.23802869870727	2.31786101870875	0	2.88072837772827	Y47G6A.30
302	Y47G6A.5	1.26358973737532	9.95808957601127	10.0822556319499	4.32746990701581	6.63752468348165	29.7497544750565	34.9362803552117	8.68657239547874	18.7011554865682	7.59684613450345	23.8567379360566	9.75983738464065	22.8893502126898	39.0867074389379	4.47906694525778	13.9271573305639	0.866358104181099	23.3390983198339	3.79932225411605	5.23420170230489	0	9.5751659401656	20.3719233073778	7.00831778138471	4.19042295896582	16.9976474705308	14.2601219882565	4.3210925665924	Y47G6A.5
303	rde-10	12.6358973737532	7.46856718200845	15.1233834479248	8.03672982731507	6.63752468348165	7.13994107401356	10.4808841065635	7.96269136252218	15.3009453981013	9.49605766812932	6.36179678294843	35.7860704103491	13.3521209574024	11.471098922297	19.0360345173456	14.7976046637241	12.1290134585354	14.3310252841085	10.7647463866621	19.1920729084512	10.9029039224879	25.5337758404416	15.5214653770498	31.5374300162312	18.8569033153462	45.5846000346054	17.8251524853206	12.9632776997772	Y47G6A.4
304	Y47G6A.21	2.52717947475064	19.9161791520225	38.3125714014094	27.2012394155279	3.31876234174082	14.2798821480271	10.4808841065635	15.2015016920878	0	11.3952692017552	11.9283689680283	22.7729538974949	10.4909521808162	11.8959544379376	34.7127688257478	41.4913228806383	17.327162083622	13.1026516883278	6.33220375686008	8.14209153691871	9.34534621927531	16.7565403952898	63.0559530942647	28.3836870146081	4.19042295896582	23.9512305266571	3.56503049706412	31.6880121550109	Y47G6A.21
305	Y47G6A.22	17.6902563232545	18.2564975560207	45.8742631253718	80.9855082598672	3.31876234174082	15.4698723270294	83.847072852508	39.0895757796543	10.2006302654009	15.1936922690069	38.1707806976906	45.5459077949897	23.8430731382185	18.6936426881877	25.7546349352322	78.9205582065288	13.8617296668976	22.1107247240532	27.2284761544983	26.7525864784472	4.67267310963766	16.7565403952898	41.7139382008212	56.0665422510777	30.3805664525022	25.4964712057962	34.4619614716198	24.4861912106903	Y47G6A.22
306	Y47G6A.33	117.513845575905	0	1.00822556319499	0.618209986716544	9.95628702522247	0	3.49362803552117	15.2015016920878	0	0	17.4949411531082	6.5065582564271	1.90744585105748	3.82369964076567	6.71860041788667	14.5074555526707	53.7142024592281	23.3390983198339	7.59864450823209	6.97893560307318	9.34534621927531	7.1813744551242	7.76073268852488	13.6662196737002	18.8569033153462	0.772620339569583	20.2018394833633	17.2843702663696	Y47G6A.33
307	lpd-3	118.77743531328	20.7460199500235	46.3783759069693	36.4743892162761	36.506385759149	22.6098134010429	34.9362803552117	59.358244702438	6.80042017693391	11.3952692017552	32.6042085126107	97.5983738464065	112.539305212392	42.0606960484223	113.096440367759	81.8220493170629	30.3225336463385	54.4578960796124	35.4603410384164	52.9235949899716	24.9209232514008	24.7358453454278	33.9532055122964	71.484841370124	43.9994410691411	65.6727288634145	65.3588924461755	67.6971168766142	Y47G6A.23
308	R12E2.11	261.563075636691	300.40236887634	206.182127673375	100.768227834797	531.001974678532	600.945040396141	475.133412830879	322.850940698626	612.037815924052	552.670556285126	394.431400542803	201.70330594924	117.307919840035	277.005796197691	277.702150605982	233.570034397999	102.23025629337	244.855803425626	238.724081633625	264.036396982935	207.155174527269	437.265911267562	264.835002995912	294.349346818158	157.140860961218	324.500542619225	225.785264814061	165.641881719375	R12E2.11
309	mis-12	1.26358973737532	0.829840798000939	46.8824886885668	4.32746990701581	3.31876234174082	7.13994107401356	6.98725607104233	14.4776206591312	1.70010504423348	0	0	0	7.62978340422993	8.07225479717196	1.11976673631444	10.1552188868695	0.866358104181099	0	0	0	0	3.989652475069	10.6710074467217	5.60665422510777	0	4.6357220374175	3.56503049706412	0	Y47G6A.24
310	inx-22	1.26358973737532	0	36.800233056617	10.5095697741812	9.95628702522247	11.8999017900226	6.98725607104233	16.6492637580009	18.7011554865682	28.4881730043879	0	0	0.953722925528742	5.94797721896882	0	4.35223666580122	0	5.32295224838317	0.633220375686008	0	0	8.7772354451518	9.7009158606561	3.15374300162312	0	3.09048135827833	0	0	Y47G6A.2
311	inx-21	18.9538460606298	65.5574230420742	0	5.56388988044889	46.4626727843715	16.6598625060316	13.9745121420847	94.104534284353	51.0031513270043	83.565307479538	24.6519625339252	78.0786990771252	14.3058438829311	30.5895971261253	14.5569675720878	8.99462244265585	36.3870403756062	11.4648202272868	25.9620354031263	11.0499813715325	9.34534621927531	24.7358453454278	28.1326559959027	8.76039722673089	8.38084591793163	4.6357220374175	13.0717784892351	10.0825493220489	Y47G6A.1
312	Y47G6A.32	1.26358973737532	39.0025175060441	0.504112781597493	0	3.31876234174082	0	13.9745121420847	9.4104534284353	0	0	33.3994331104793	39.0393495385626	10.4909521808162	2.97398860948441	4.47906694525778	15.377902885831	25.990743125433	1.22837359578073	11.3979667623481	20.9368068092195	34.2662694706761	2.3937914850414	14.5513737909842	14.3670514518387	13.6188746166389	14.6797864518221	22.5785264814061	8.6421851331848	Y47G6A.32
313	cah-6	16.4266665858791	175.096408378198	92.7567518139386	179.899106134514	86.2878208852614	65.4494598451243	101.315213030114	57.9104826365249	39.10241601737	129.146384286559	168.587614748134	396.900053642053	90.6036779252305	97.7167685973448	116.455740576702	132.59814375141	95.2993914599209	193.673570268095	129.176956639946	185.523371448362	275.687713468622	217.835025138767	180.437035008204	125.448888286786	336.281442457007	195.472945911104	225.785264814061	358.650683027169	T28F2.3
314	jmjc-1	13.8994871111285	104.559940548118	55.9565187573217	32.7651292959768	26.5500987339266	122.568988437233	73.3661887459445	26.0597171864362	45.9028361943039	62.6739806096535	15.9044919573711	16.2663956410677	15.2595668084599	93.4682134409385	55.9883368157222	54.2578837669885	58.9123510843147	55.6862696753932	49.3911893035086	33.1499441145976	48.2842887995891	107.720616826863	49.4746708893461	41.699490799239	36.6662008909509	68.7632102216929	30.8969309745557	33.128376343875	T28F2.4
315	T28F2.2	46.7528202828868	90.4526469821024	46.8824886885668	19.1645095882129	16.5938117087041	23.7998035800452	62.885304639381	30.4030033841756	54.4033614154713	43.6818652733948	59.6418448401416	35.7860704103491	30.5191336169197	34.8381522825316	27.9941684078611	17.4089466632049	54.5805605634092	26.6147612419159	19.6298316462662	30.8236322469065	43.6116156899514	29.5234283155106	32.9831139262308	39.5969954648236	27.2377492332778	33.9952949410616	28.520243976513	41.7705614770598	T28F2.2
316	ccb-1	260.299485899316	87.1332837900986	54.4441804125292	16.0734596546301	16.5938117087041	76.1593714561446	59.3916766038598	76.0075084604389	91.8056723886077	98.7589997485449	74.7511121996441	29.279512153922	105.86324473369	73.0751486901883	95.1801725867278	70.5062339859797	155.944458752598	107.687418563444	96.2494971042732	106.428767946866	68.5325389413523	77.3992580163386	62.0858615081991	70.4335937029163	108.950996933111	92.7144407483499	68.9239229432396	63.3760243100218	T28F2.5
317	unc-11	17.6902563232545	76.3453534160864	63.0140976996866	61.8209986716544	73.0127715182981	57.1195285921085	62.885304639381	115.82096527305	3.40021008846695	98.7589997485449	76.3415613953812	29.279512153922	191.698308031277	273.606952072566	208.276612954487	396.343685698964	329.216079588818	246.493634886667	279.250185677529	255.312727479094	126.162173960217	126.870948707194	124.171723016398	150.328416410702	138.283957645872	129.80021704769	141.412876383543	162.761153341647	C32E8.10
318	acd-5	11.3723076363779	0	4.03290225277994	6.80030985388198	6.63752468348165	3.56997053700678	0	3.61940516478281	8.50052522116738	15.1936922690069	5.56657218507988	0	14.3058438829311	5.94797721896882	4.47906694525778	3.19164022158756	17.327162083622	5.73241011364341	14.5640686407782	7.56051356999595	3.1151154064251	9.5751659401656	5.82054951639366	7.00831778138471	25.1425377537949	3.86310169784791	3.56503049706412	12.9632776997772	T28F2.7
319	unc-108	4972.22561657188	2616.48803609696	2466.62384035653	3068.17616407421	5263.55707400094	4527.9126311036	4454.37574528949	4990.43584120253	5579.74475517427	7047.97400128558	8641.70570503758	5504.54828493733	4505.38710019778	4013.61005625703	3219.32936690403	3522.99050641056	4468.67510136611	5036.74120056626	4177.35481840059	4800.3445389805	4241.22962584778	2730.51815393722	2142.93231361893	2649.84495314156	3285.2915998292	3751.07174861032	3890.63661579598	4312.45038145921	F53F10.4
320	smp-2	3.79076921212595	43.1517214960488	27.2220902062646	28.437659388961	26.5500987339266	21.4198232220407	20.961768213127	21.7164309886968	18.7011554865682	36.0850191388914	10.3379197722912	0	8.58350632975868	16.9942206256252	7.83836715420111	20.6005868847924	5.19814862508659	10.6459044967663	18.3633908948942	9.30524747076424	7.78778851606276	15.1606794052622	29.1027475819683	21.7257851222926	6.28563443844873	8.49882373526541	5.94171749510687	15.8440060775055	D1037.2
321	ftn-2	133.940512161784	231.525582642262	231.891879534847	738.142724139553	162.6193547453	190.398428640362	335.388291410032	314.888249336104	258.415966723489	514.686325612609	532.005255974063	364.367262359918	257.50518989276	371.748576185551	95.1801725867278	277.092401056011	148.147235814968	522.877693937331	387.530869919837	287.881093626769	135.507520179492	529.825848689163	263.864911409846	424.704057551913	134.093534686906	580.237875016757	518.117765573319	424.907435714919	D1037.3
322	D1037.1	17.6902563232545	24.0653831420272	58.4770826653091	10.5095697741812	23.2313363921858	26.1797839380497	48.9107924972963	19.5447878898272	8.50052522116738	13.294480735381	21.471064142451	42.2926286667762	5.72233755317245	15.7196540787033	15.6767343084022	37.1390862148371	49.3824119383226	52.8200646185715	25.3288150274403	58.1577966922765	37.3813848771012	59.0468566310212	58.2054951639366	50.4598880259699	47.1422582883654	53.3108034303012	28.520243976513	59.0549317434294	D1037.1
323	linc-9	17.6902563232545	11.6177711720131	0.504112781597493	0	0	2.37998035800452	0	3.61940516478281	3.40021008846695	0	2.38567379360566	6.5065582564271	13.3521209574024	1.27456654692189	8.95813389051556	2.90149111053415	5.19814862508659	3.27566292208195	1.89966112705802	9.30524747076424	12.4604616257004	11.968957425207	6.79064110245927	6.30748600324624	2.09521147948291	13.1345457726829	10.6950914911924	4.3210925665924	F21A9.3
324	F21A9.1	180.69333244467	43.1517214960488	26.7179774246671	71.7123584591191	199.125740504449	179.688517029341	73.3661887459445	259.873290831406	42.5026261058369	188.02194182896	66.00364162309	110.611490359261	354.784928296692	402.338173311676	450.146227998407	314.811785492955	627.243267427116	602.312519797819	744.667161806745	512.951766825879	493.745791918379	272.89222929472	292.967658991814	319.579290831143	397.042575362011	367.767281635121	467.0189951154	440.751441792425	F21A9.1
325	glh-4	1.26358973737532	0.829840798000939	60.9976465732966	20.4009295616459	0	19.0398428640362	13.9745121420847	30.4030033841756	35.702205928903	43.6818652733948	0	39.0393495385626	0.953722925528742	15.7196540787033	0	19.1498413295254	12.1290134585354	0	0.633220375686008	0	1.55755770321255	14.3627489102484	30.0728391680339	1.75207944534618	0	5.40834237698708	2.37668699804275	0	T12F5.3
326	larp-5	137.73128137391	189.203701944214	199.628661512607	212.664235430491	136.069256011374	449.816287662854	642.827558535895	260.597171864362	329.820378581295	252.59513397224	143.14042761634	201.70330594924	595.123105529935	573.979801630491	583.398469619826	642.39013187226	712.146361636863	514.279078766866	541.403421211537	561.222738080468	428.328368383452	331.141155430727	199.838866729516	284.888117813288	347.805105594163	231.013481531305	218.655203819933	328.403035061022	T12F5.5
327	sld-2	36.6441023838842	5.80888558600657	0.504112781597493	0.618209986716544	0	1.18999017900226	6.98725607104233	7.96269136252218	3.40021008846695	0	4.77134758721133	13.0131165128542	3.81489170211497	9.77167685973448	3.35930020894333	5.80298222106829	12.9953715627165	3.27566292208195	0	4.07104576845936	12.4604616257004	5.5855134650966	6.79064110245927	6.65790189231547	5.23802869870727	0	0	0	T12F5.1
328	inx-13	185.747691394172	439.815622940498	430.008202702661	603.372947035347	92.925345568743	327.247299225621	628.85304639381	476.313719685417	62.9038866366386	176.626672627205	190.058678890584	266.768888513511	74.3903881912419	228.572267414659	409.834625491087	511.823031898223	98.7648238766453	155.593988798893	88.6508525960411	194.247040952204	143.295308695555	378.219054636541	613.097882393466	615.330301205577	160.283678180442	191.609844213257	125.964410896266	185.806980363473	Y8G1A.2
329	asic-1	11.3723076363779	4.97904478800564	0.504112781597493	16.0734596546301	9.95628702522247	3.56997053700678	3.49362803552117	5.79104826365249	10.2006302654009	0	9.54269517442265	32.5327912821355	9.53722925528742	12.7456654692189	25.7546349352322	10.7355171089763	3.4654324167244	5.32295224838317	23.4291539003823	9.88682543768701	26.4784809546134	31.917219800552	13.5812822049185	15.7687150081156	28.2853549730193	4.6357220374175	11.8834349902137	11.5229135109131	ZK770.1
330	ric-19	27.798974222257	43.1517214960488	3.52878947118245	20.4009295616459	9.95628702522247	3.56997053700678	0	8.68657239547874	15.3009453981013	15.1936922690069	15.9044919573711	19.5196747692813	20.9819043616323	15.2947985630627	24.6348681989178	14.2173064416173	16.4608039794409	18.8350618019712	21.5294927733243	16.8657610407602	38.9389425803138	39.0985942556762	25.2223812377059	22.0762010113618	39.8090181101753	23.9512305266571	53.4754574559618	74.8989378209349	C32E8.7
331	C32E8.5	26.5353844848817	109.538985336124	118.466503675411	55.6388988044889	19.9125740504449	61.8794893081175	34.9362803552117	23.8880740875665	35.702205928903	34.1858076052655	23.8567379360566	61.8123034360575	51.501037978552	45.884395689188	38.0720690346911	53.3874364338283	57.1796348759525	58.5524747322149	64.5884783199728	36.6394119161342	91.8959044895406	77.3992580163386	75.6671437131176	62.0236123652547	60.7611329050043	51.7655627511621	102.197540915838	53.2934749879729	C32E8.5
332	tppp-1	147.839999272912	214.098925884242	325.152744130383	466.748539970991	106.200394935706	123.758978616235	171.187773740537	336.604680324801	215.913340617652	161.432980358198	430.216507446888	461.965636206324	131.613763722966	90.9190803470948	169.084777183481	139.271573305639	134.28550614807	102.773924180321	230.492216749707	207.623334191427	110.586596928091	59.0468566310212	122.231539844267	145.773009852802	93.2369108369894	123.619254331133	226.973608313082	154.118968208462	C32E8.3
333	rpl-13	5472.6071525725	5886.89062101866	7664.02661862668	9683.64123192794	2558.76576548217	4286.34462476614	4908.54738990724	4069.65916728179	3417.21113890929	3173.58247268882	3304.95342874171	3998.28004857445	3262.68612823383	4414.67366302178	5374.88033430934	6772.95069931986	2805.2675413384	3276.48183781247	3438.38663997502	4293.20855182385	4607.25568610273	7965.74013172277	10222.8251339594	9776.2528891426	5097.64952958192	6479.19416763052	6383.78127674282	6467.23520799996	C32E8.2
334	C32E8.9	18.9538460606298	6.63872638400751	30.7508796774471	38.9472291631423	0	15.4698723270294	66.3789326749022	73.1119843286127	3.40021008846695	3.79842306725173	18.2901657509767	6.5065582564271	27.6579648403335	45.0346846579068	101.898773004614	78.3402599844219	45.0506214174171	36.0322921429015	9.49830563529011	22.6815407099878	1.55755770321255	25.5337758404416	57.235403577871	46.9557291352776	15.7140860961218	24.7238508662267	30.8969309745557	17.2843702663696	C32E8.9
335	ubr-1	246.399998788187	73.8558310220836	293.897751671338	110.659587622261	321.91994714886	376.036896564714	262.022102664088	376.418137137412	414.825630792968	326.664383783648	493.834475276372	481.485310975605	583.67843042359	373.872853763754	401.996258336886	363.846985260982	452.238930382534	459.002266956733	618.023086669543	444.325566728992	355.123156332462	335.92873840081	228.941614311484	293.648515040019	249.330166058466	370.08514265383	417.108568156502	489.723824213805	C32E8.11
336	npp-11	8.84512816162723	67.2171046380761	47.8907142517618	14.8370396811971	26.5500987339266	47.5996071600904	62.885304639381	39.8134568126109	25.5015756635022	24.6897499371362	21.471064142451	6.5065582564271	29.565410691391	44.6098291422661	57.1081035520367	61.8017606543773	31.1888917505196	34.8039185471207	27.8616965301843	22.0999627430651	10.9029039224879	75.803397026311	68.8765026106583	77.0914955952318	34.570989411468	54.8560441094404	45.1570529628122	57.6145675545653	F53F10.5
337	mpc-2	88.4512816162723	43.1517214960488	141.151578847298	199.681825709444	36.506385759149	69.019430382131	237.566706415439	180.246377206184	28.9017857519691	36.0850191388914	167.792390150265	117.118048615688	54.3622067551383	65.0028938930163	166.845243710852	270.709120612836	70.175006438669	56.9146432711739	40.5261040439045	59.320952626122	38.9389425803138	110.114408311904	121.261448258201	144.721762185594	42.9518353293996	81.1251356548062	62.9822054481328	61.9356601211577	F53F10.3
338	F53F10.2	1431.64717244624	1432.30521734962	1894.95994602497	1328.53326145385	833.009347776946	1155.48046381119	1285.65511707179	1293.57540589338	2079.22846909754	2197.38774440512	1545.91661825647	2378.14704272411	1751.9890141963	1640.79200140411	2072.68822891804	1928.04084294994	1447.68439208662	1462.99295257485	1617.24483950206	1697.04450748063	1303.67579758891	1251.95294667665	1177.69118548365	1413.92811239437	1267.60294508716	1475.7048485779	1658.92752463384	1686.6664651599	F53F10.2
339	F53F10.1	59.38871765664	25.7250647380291	16.6357217927173	3.09104993358272	49.7814351261123	8.32993125301582	45.4171644617752	15.9253827250444	44.2027311500704	11.3952692017552	23.8567379360566	39.0393495385626	4.76861462764371	9.77167685973448	8.95813389051556	17.1187975521515	9.52993914599209	18.0161460714507	15.1972890164642	25.5894305446017	28.0360386578259	13.5648184152346	11.6410990327873	17.5207944534618	37.7138066306923	26.2690915453658	39.2153354677053	25.9265553995544	F53F10.1
340	T03F1.11	721.509740041307	400.813105434454	1149.37714204228	879.712811097642	185.850691137486	289.167613497549	548.499601576823	597.92573322212	54.4033614154713	153.836134223695	777.729656715446	338.341029334209	76.2978340422993	296.9740054328	819.669250982174	405.918606363727	143.815445294062	474.561665836623	538.870539708792	623.451580541204	554.490542343668	509.877586313818	847.860046221343	487.078085806237	699.800634147291	606.506966562123	1190.72018601942	1110.52078961425	T03F1.11
341	tfbm-1	24.008205010131	87.1332837900986	4.53701503437743	56.2571087912055	16.5938117087041	23.7998035800452	6.98725607104233	8.68657239547874	11.9007353096343	7.59684613450345	8.7474705765541	26.0262330257084	17.1670126595174	24.2167643915159	31.3534686168045	20.0202886626856	26.8571012296141	24.5674719156146	13.2976278894062	12.2131373053781	7.78778851606276	16.7565403952898	9.7009158606561	23.828280456708	11.523663137156	21.6333695079483	15.4484654872778	14.4036418886413	T03F1.7
342	guk-1	452.365125980364	629.019324884712	652.321939387155	514.350708948164	1085.23528574925	1143.58056202117	932.798685484152	886.754265371788	703.843488312659	497.593421809976	728.425731647596	445.699240565256	567.465140689601	629.211018663773	657.303074216579	520.817654340879	880.219833847997	501.585884943799	550.901726846827	405.359842945167	286.59061739111	463.597617603018	372.515169049194	504.598880259699	348.852711333904	386.310169784791	383.834950183903	236.219726973718	T03F1.8
343	pgk-1	310.843075394328	234.015105036265	493.526413183945	523.005648762196	169.256879428782	188.018448282357	408.754480155977	488.619697245679	88.4054623001408	151.936922690069	368.984213411009	299.301679795647	259.412635743818	200.531803382377	339.289321103277	495.864830790286	317.087066130282	279.659721972747	226.692894495591	361.159917459037	249.209232514008	215.441233653726	389.00672601231	647.918978889016	343.614682635197	251.874230699684	338.677897221091	397.540516126501	T03F1.3
344	coq-4	24.008205010131	25.7250647380291	59.9894210101016	32.1469193092603	19.9125740504449	26.1797839380497	27.9490242841693	37.6418137137412	6.80042017693391	28.4881730043879	10.3379197722912	35.7860704103491	31.4728565424485	18.6936426881877	25.7546349352322	21.7611833290061	16.4608039794409	14.7404831493688	21.5294927733243	36.0578339492114	23.3633655481883	22.3420538603864	41.7139382008212	36.7936683522697	31.4281721922436	40.9488779971879	36.8386484696626	46.0916540436522	T03F1.2
345	uba-5	146.576409535537	390.025175060441	304.988232866483	577.408127593252	311.963660123637	314.157407256597	667.282954784543	508.164485135506	411.425420704501	313.369903048267	172.563737737476	165.917235538891	53.4084838296095	196.283248225971	199.318479063971	448.280376577526	83.1703780013855	197.768148920698	119.045430628969	224.489095232187	140.18019328913	132.456462172291	252.223812377059	362.33002929759	89.0464878780236	84.9882373526541	38.0269919686839	72.0182094432066	T03F1.1
346	T03F1.12	1.26358973737532	19.9161791520225	64.0223232628816	40.1836491365753	13.2750493669633	29.7497544750565	31.4426523196905	20.2686689227837	56.1034664597047	17.0929038026328	46.1230266763761	26.0262330257084	26.7042419148048	22.942197844594	25.7546349352322	24.3725253284868	29.4561755421574	26.6147612419159	19.6298316462662	34.8946780153659	26.4784809546134	16.7565403952898	10.6710074467217	25.229944012985	13.6188746166389	23.9512305266571	16.6368089862992	27.3669195884185	T03F1.12
347	syf-1	7.58153842425191	172.606885984195	157.787300640015	369.689572056493	172.575641770523	639.024726124213	457.665272653273	416.955474982979	316.219538227427	243.09907630411	209.14406923943	159.410677282464	173.577572446231	104.089601331954	126.533641203532	225.445859288503	171.538904627858	162.145314643057	110.813565745051	115.152437450707	90.338346786328	158.788168507746	165.885661217219	164.695467862541	105.808179713887	44.8119796950358	59.4171749510687	66.2567526877501	C50F2.3
348	abf-1	1416.48409559773	0.829840798000939	0.504112781597493	0.618209986716544	1666.01869555389	1.18999017900226	3.49362803552117	52.1194343728724	617.138131056752	24.6897499371362	398.407523532146	68.3188616924846	537.89972999821	15.2947985630627	0	3.48178933264097	781.455009971351	74.1118736121041	193.765434959918	110.499813715325	406.522560538476	0.7979304950138	1.94018317213122	2.45291122348465	377.138066306924	40.1762576576183	108.139258410945	103.706221598218	C50F2.10
349	abf-1	1.26358973737532	0.829840798000939	1.51233834479248	0	0	0	0	1.44776206591312	0	0	0	0	0	2.54913309384378	0	0	0	0	1.26644075137202	0.581577966922765	0	0	0	0	0	0	0	0	C50F2.9
350	fkb-5	29.0625639596323	20.7460199500235	146.69681944487	675.085305494466	0	23.7998035800452	122.276981243241	492.962983443418	0	5.69763460087759	7.15702138081699	42.2926286667762	10.4909521808162	23.3670533602346	48.1499696615211	320.904916825077	0	10.2364466315061	10.1315260109761	69.207778063809	48.2842887995891	47.875829700828	253.193903963124	1490.66919210053	8.38084591793163	22.4059898475179	21.3901829823847	40.3301972881957	C50F2.6
351	C50F2.7	266.617434586192	72.1961494260817	65.534661607674	229.355905071838	162.6193547453	95.1992143201808	59.3916766038598	81.0746756911349	137.708508582912	169.029826492702	279.919058449731	143.144281641396	92.5111237762879	91.3439358627354	38.0720690346911	67.894891986499	39.8524727923306	97.8604297971983	143.107804905038	99.4498323437928	102.798808412028	45.4820382157866	71.7867773688552	43.4515702445852	38.7614123704338	114.347810256298	177.063181354185	152.678604019598	C50F2.7
352	pbs-4	72.0246150303931	108.709144538123	120.482954801801	127.351257263608	86.2878208852614	89.2492634251695	195.643169989185	175.179209975488	69.7043068135726	68.3716152105311	110.536219103729	78.0786990771252	80.1127257444143	84.1213920968447	109.737140158816	218.192131512168	57.1796348759525	61.4186797890366	60.1559356901707	65.7183102622725	48.2842887995891	97.3475203916836	185.287492938532	167.498794975095	35.6185951512094	74.9441729382495	64.1705489471541	72.0182094432066	T20F5.2
353	mrrf-1	22.7446152727557	2.48952239400282	24.1974135166796	10.5095697741812	0	7.13994107401356	0	4.34328619773937	1.70010504423348	0	2.38567379360566	0	7.62978340422993	16.9942206256252	10.07790062683	10.4453679979229	4.3317905209055	8.59861517046512	8.2318648839181	5.23420170230489	1.55755770321255	17.5544708903036	27.1625644098371	25.5803599020542	17.8092975756047	11.5893050935437	20.2018394833633	14.4036418886413	T20F5.3
354	T20F5.4	20.2174357980051	43.1517214960488	2.52056390798746	90.2586580606154	0	4.75996071600904	6.98725607104233	81.7985567240914	5.10031513270043	24.6897499371362	8.7474705765541	0	52.4547609040808	31.014452641766	0	62.962357098591	41.5851890006928	35.213376412381	13.9308482650922	3.48946780153659	65.4174235349272	25.5337758404416	85.3680595737737	240.735715790565	28.2853549730193	37.08577629934	58.2288314520473	47.5320182325164	T20F5.4
355	T20F5.6	203.437947717426	44.8114030920507	184.001165283085	118.07810746286	29.8688610756674	133.278900048253	136.251493385325	99.8955825480055	44.2027311500704	102.557422815797	97.0174009399636	130.131165128542	52.4547609040808	93.0433579252979	110.85690689513	162.483502189912	101.363898189189	88.0334410309524	169.70306068385	75.6051356999595	146.41042410198	98.1454508866974	121.261448258201	115.637243392848	70.1895845626774	121.301393312425	85.5607319295389	164.201517530511	T20F5.6
356	T20F5.7	5.05435894950127	215.758607480244	93.7649773771336	4.32746990701581	112.837919619188	127.328949153242	62.885304639381	167.940399645922	180.211134688749	188.02194182896	108.945769907992	214.716422462094	150.688222233541	54.8063615176412	60.46740376098	87.3348824270778	153.345384440055	86.8050674351717	124.744414010144	109.918235748403	62.3023081285021	85.3785629664766	59.1755867500022	41.3490749101698	63.9039501242287	74.9441729382495	62.9822054481328	27.3669195884185	T20F5.7
357	lrp-2	323.478972768081	117.837393316133	82.6744961819888	53.7842688443393	388.295193983676	64.259469666122	146.732377491889	243.224027073405	195.51208008685	188.02194182896	190.853903488453	182.183631179959	298.515275690496	181.413305178549	295.618418387013	243.435104173815	284.1654581714	302.58936242732	260.253574406949	215.183847761423	383.159194990288	138.839906132401	139.693188393448	162.592972528125	355.138345772353	282.006423942898	339.866240720113	180.045523608017	T21E3.3
358	aars-2	1144.81230206204	523.629543538593	404.298450841189	463.039280050691	448.032916135011	762.783704740448	485.614296937442	564.627205706118	498.130777960409	412.128902796812	549.500197127171	670.175500411991	386.25778483914	532.343961097709	610.272871291372	763.382311181534	415.851890006928	465.963050666157	516.074606184096	730.461926454993	580.969023298282	904.055250850635	1111.72495763119	1343.84493458052	576.1831568578	1002.86120076132	715.382786410867	1103.31896866993	F28H1.3
359	cpn-3	231.236921939683	66.3872638400751	1792.12093857909	2823.98321932117	116.156681960929	24.9897937590474	181.668657847101	3366.77068428097	83.3051471674404	112.053480483926	6662.39168094275	4808.34655149963	154.503113935656	82.4219700342822	1537.43972895973	86.754584204971	279.833667650495	196.130317459657	4708.62671360115	3686.04115435649	95.0110198959657	0	0.97009158606561	10.1620607830078	302.75805878528	238.739684927001	5572.14266691122	6313.11623979149	F28H1.2
360	unc-73	566.088202344143	272.187781744308	459.246744035316	134.769777104207	1012.22251423095	772.303626172466	1582.61350009109	1217.56789743294	414.825630792968	1137.62770864189	715.702138081699	1037.79604190012	1386.71313371879	1545.19951038497	1764.75237643156	1490.78613259244	2144.23630784822	1787.28358186096	2308.72148975118	1840.69426531055	1369.09322112383	672.655407296633	544.221379782807	676.302665903625	1083.22433489266	848.337132847402	1032.67050064957	1077.39241327037	F55C7.7
361	unc-89	264.090255111441	272.187781744308	160.307864548003	108.186747675395	212.400789871413	132.088909869251	150.22600552741	511.783890300289	132.608193450211	165.23140342545	462.02549136163	595.35008046308	348.108867817991	470.739911329818	557.643834684594	393.152045477377	458.303437111801	483.569738872348	1218.94922319556	1279.47152723008	425.213252977027	483.545879978363	242.522896516403	311.87014127162	507.041178034864	517.655627511621	892.445967765051	1412.99726927571	C09D1.1
362	mrps-6	26.5353844848817	92.1123285781043	105.863684135473	76.0398283661349	126.112968986151	136.84887058526	90.8343289235503	107.134392877571	68.0042017693391	119.650326618429	119.283689680283	113.864769487474	74.3903881912419	78.5982703935165	92.9406391140989	97.7802504250007	80.5713036888422	54.0484382143522	76.6196654580069	50.5972831222806	110.586596928091	85.3785629664766	134.84273046312	96.0139536049705	76.4752190011261	87.3060983713629	74.8656404383465	61.9356601211577	R12E2.12
363	E01A2.5	16.4266665858791	17.4266567580197	40.3290225277994	22.8737695085121	46.4626727843715	35.6997053700678	31.4426523196905	11.582096527305	0	18.9921153362586	23.0615133381881	45.5459077949897	31.4728565424485	20.3930647507502	10.07790062683	15.6680519968844	11.2626553543543	22.9296404545737	20.2630520219522	6.39735763615042	15.5755770321255	47.0778992058142	21.3420148934434	14.0166355627694	10.4760573974145	23.1786101870875	21.3901829823847	10.0825493220489	E01A2.5
364	akir-1	596.41435604115	521.969861942591	497.559315436725	221.937385231239	716.852665816018	713.994107401356	653.308442642458	536.395845420812	467.528887164206	603.949267693024	574.947384258965	543.297614411663	430.129039413463	526.820839394381	436.709027162633	625.271334320108	551.003754259179	517.145283823688	731.369533917339	639.735763615042	451.69173393164	645.525770466164	505.417716340183	471.659786687191	354.090740032612	329.136264656642	470.584025612464	439.31107760356	E01A2.6
365	let-504	66.9702560808919	98.7510549621118	160.8119773296	71.7123584591191	96.2441079104839	101.149165215192	52.4044205328175	78.9030325922652	79.9049370789734	62.6739806096535	46.9182512742447	61.8123034360575	147.827053456955	140.627175677048	113.096440367759	94.2984610923597	122.156492689535	76.1591629384054	101.948480485447	118.641905252244	211.827847636907	182.72608335816	142.603463151645	127.551383621202	190.664244632945	133.663318745538	99.8208539177953	133.953869564364	E01A2.4
366	E01A2.2	24.008205010131	97.0913733661099	126.028195399373	70.475938485686	149.344305378337	132.088909869251	101.315213030114	104.238868745745	139.408613627145	75.9684613450345	189.263454292716	130.131165128542	83.9276174465293	98.5664796286261	131.01270814879	122.733073975594	91.8339590431965	69.1983792289812	50.6576300548806	57.5762187253537	56.0720773156519	104.528894846808	125.141814602464	121.594313507025	87.9988821382821	66.4453492029841	92.6907929236671	87.8622155207121	E01A2.2
367	E01A2.1	78.3425637172697	112.858348528128	75.1128044580264	164.443856466601	29.8688610756674	23.7998035800452	31.4426523196905	55.0149585046987	23.8014706192687	18.9921153362586	23.0615133381881	32.5327912821355	49.5935921274946	50.1329508455943	122.054574258274	103.583232646069	34.654324167244	51.5916910227907	17.0969501435222	56.994640758431	82.5505582702652	65.4303005911316	122.231539844267	181.515430537864	60.7611329050043	40.1762576576183	60.60551845009	41.7705614770598	E01A2.1
368	poml-3	3.79076921212595	1.65968159600188	57.9729698837117	106.332117715246	0	0	20.961768213127	57.1866016035683	0	20.8913268698845	92.2460533527523	65.065582564271	26.7042419148048	22.0924868133127	52.6290366067789	20.6005868847924	27.7234593337952	36.4417500081617	31.6610187843004	31.9867881807521	17.1331347353381	0.7979304950138	29.1027475819683	35.0415889069236	14.6664803563804	23.1786101870875	108.139258410945	80.6603945763914	E01A2.10
369	scpl-3	309.579485656953	354.342020746401	98.3019924115111	24.1101894819452	388.295193983676	355.807063521676	237.566706415439	346.015133753236	426.726366102603	670.42167136993	353.874946051507	520.524660514168	879.3325373375	429.104070797036	353.846288675365	243.144955062761	1339.38962906398	612.139508564064	909.304459485107	957.858911521794	716.476543477774	280.871534244858	336.621780364767	104.774350831701	822.370505697041	428.804288461119	545.44966605081	515.65037961336	Y47D9A.2
370	R12E2.8	1.26358973737532	1.65968159600188	1.51233834479248	0	0	0	0	10.8582154943484	0	0	0	0	0	0	0	3.48178933264097	2.5990743125433	1.22837359578073	3.16610187843004	3.48946780153659	3.1151154064251	0.7979304950138	0	4.9058224469693	0	0	0	4.3210925665924	R12E2.8
371	inx-15	80.8697431920204	36.5129951120413	60.4935337916991	107.568537688679	79.6502962017797	60.6894991291152	52.4044205328175	34.0224085489584	110.506827875176	83.565307479538	44.532577480639	74.8254199489117	61.0382672338395	62.4537607991726	58.2278702883511	47.58445421276	62.3777835010391	77.3875365341861	66.4881394470308	52.9235949899716	9.34534621927531	50.2696211858694	22.312106479509	30.1357664599543	34.570989411468	52.5381830907316	46.3453964618335	28.8072837772827	R12E2.9
372	inx-16	32.8533331717583	29.8742687280338	18.6521729191072	46.9839589904573	132.750493669633	74.9693812771423	48.9107924972963	26.7835982193928	219.313550706119	43.6818652733948	26.2424117296623	191.943468564599	19.0744585105748	13.1705209848595	3.35930020894333	4.64238577685463	4.3317905209055	14.7404831493688	6.33220375686008	13.9578712061464	7.78778851606276	9.5751659401656	8.73082427459049	18.2216262316002	25.1425377537949	14.6797864518221	13.0717784892351	7.20182094432066	R12E2.5
373	inx-17	45.4892305455115	63.8977414460723	33.2714435854345	72.9487784325522	36.506385759149	51.1695776970972	17.4681401776058	39.8134568126109	130.908088405978	24.6897499371362	42.9421282849019	68.3188616924846	43.8712545743221	38.2369964076567	13.4372008357733	31.3361039937688	44.1842633132361	68.3794634984607	65.8549190713448	35.4762559822887	6.23023081285021	31.917219800552	17.461648549181	20.3241215660157	45.0470468088825	54.8560441094404	49.9104269588977	43.210925665924	R12E2.4
374	rpn-8	597.677945778525	248.952239400282	456.726180127328	285.613013863043	258.863462655784	116.619037542221	248.047590522003	212.821023689229	171.710609467581	159.533768824572	267.195464883834	191.943468564599	299.468998616025	211.578046789034	300.097485332271	302.915671939765	203.594154482558	146.176457897907	231.125437125393	238.446966438334	267.899924952559	319.970128500534	399.677733459031	506.000543815976	191.711850372686	285.096905301176	301.839248751429	285.192109395098	R12E2.3
375	R12E2.17	13.8994871111285	5.80888558600657	7.0575789423649	9.27314980074816	9.95628702522247	27.369774117052	13.9745121420847	4.34328619773937	6.80042017693391	3.79842306725173	11.9283689680283	0	5.72233755317245	3.39884412512504	3.35930020894333	3.48178933264097	8.66358104181099	3.27566292208195	5.69898338117407	1.16315593384553	7.78778851606276	11.968957425207	7.76073268852488	7.35873367045395	6.28563443844873	2.31786101870875	15.4484654872778	14.4036418886413	R12E2.17
376	R12E2.13	160.475896646665	132.77452768015	192.066969788645	210.809605470341	225.675839238376	167.788615239319	174.681401776058	106.410511844615	192.111869998383	132.94480735381	123.259812669626	146.39756076961	101.094630106047	101.11561272247	104.138306477243	88.7856279823449	90.1012428348343	58.9619325974751	49.3911893035086	81.4209153691871	99.6836930056033	133.254392667305	147.453921081973	152.430911745117	113.141419892077	95.8049221066283	93.8791364226885	103.706221598218	R12E2.13
377	suco-1	151.630768485038	343.554090372389	228.867202845262	14.8370396811971	132.750493669633	85.6792928881627	52.4044205328175	102.791106679832	124.107668229044	151.936922690069	182.106432911899	94.345094718193	269.903587924634	211.153191273393	198.198712327657	131.147398196143	224.386748982905	508.546668653223	199.464418341092	379.188834433643	210.270289933694	167.565403952898	222.150973209025	179.412935203449	221.044811085447	282.779044282467	322.041088234792	230.458270218261	R12E2.2
378	kel-20	1.26358973737532	1.65968159600188	53.4359548493342	42.038279096725	132.750493669633	142.798821480271	48.9107924972963	86.8657239547874	78.2048320347399	81.6660959459121	116.898015886677	136.637723384969	79.1590028188856	54.8063615176412	4.47906694525778	54.2578837669885	28.5898174379763	90.0807303572536	101.315260109761	114.570859483785	18.6906924385506	35.906872275621	59.1755867500022	29.4349346818158	71.2371903024189	47.1298407137446	62.9822054481328	110.908042542538	R12E2.1
379	ppw-1	97.2964097778995	60.5783782540686	57.9729698837117	132.29693715734	49.7814351261123	85.6792928881627	13.9745121420847	92.6567722184399	13.6008403538678	17.0929038026328	68.3893154166957	48.7991869232033	40.0563628722072	40.7861295015005	26.8744016715467	46.7140068795998	57.1796348759525	19.2445196672315	22.7959335246963	36.0578339492114	37.3813848771012	27.1296368304692	97.009158606561	68.6815142575702	63.9039501242287	62.5822475051362	71.3006099412824	95.0640364650328	C18E3.7
380	ZK973.11	34.1169229091336	29.0444279300329	28.7344285510571	38.3290191764257	46.4626727843715	26.1797839380497	34.9362803552117	45.6045050762634	40.8025210616034	66.4724036769052	30.2185347190051	45.5459077949897	38.1489170211497	27.1907530010003	41.4313692436345	31.6262531048222	33.7879660630629	32.3471713555593	34.1939002870444	34.8946780153659	38.9389425803138	39.0985942556762	42.6840297868868	46.2548973571391	40.8566238499167	49.4477017324533	55.8521444540045	43.210925665924	ZK973.11
381	C18E3.3	3.79076921212595	10.7879303740122	30.7508796774471	37.7108091897092	33.1876234174082	15.4698723270294	41.923536426254	23.16419305461	30.6018907962026	49.3794998742724	52.4848234593246	35.7860704103491	20.0281814361036	23.7919088758753	24.6348681989178	21.4710342179527	45.0506214174171	24.5674719156146	33.5606799113584	41.8736136184391	6.23023081285021	26.3317063354554	9.7009158606561	8.05956544859242	24.0949320140534	12.3619254331133	21.3901829823847	20.1650986440979	C18E3.3
382	hop-1	26.5353844848817	1.65968159600188	15.6274962295223	39.5654391498588	9.95628702522247	0	0	3.61940516478281	0	13.294480735381	0	0	0	1.69942206256252	0	2.0310437773739	0	5.32295224838317	2.53288150274403	0.581577966922765	1.55755770321255	9.5751659401656	1.94018317213122	2.10249533441541	4.19042295896582	6.95358305612625	0	8.6421851331848	C18E3.8
383	C18E3.9	187.011281131547	1.65968159600188	152.242060042443	144.661136891671	92.925345568743	36.88969554907	34.9362803552117	53.5671964387855	35.702205928903	7.59684613450345	34.1946577083478	81.3319782053388	49.5935921274946	40.7861295015005	68.3057709151811	48.7450506569737	45.0506214174171	52.001148888051	36.0935614141024	80.8393374022643	56.0720773156519	63.834439601104	94.0988838483642	58.5194534745623	84.8560649190578	75.7167932778191	62.9822054481328	33.128376343875	C18E3.9
384	gcy-28	587.569227879523	617.401553712699	613.505255204149	639.847336251623	902.703356953504	1417.27830319169	827.989844418517	951.179677304922	708.94380344536	1266.77409292845	1020.27315906536	819.826340309815	630.410853774498	800.427791466946	606.913571082429	642.970430094367	620.312402593667	985.565081681407	619.922747796601	696.14882640655	624.580638988233	729.308472442613	588.845592741825	573.280394517269	624.373020885907	627.367715730501	467.0189951154	517.090743802224	T01A4.1
385	C41D11.3	256.50871668719	95.431691770108	273.733240407439	182.37194608138	315.282422465378	70.2094205611333	195.643169989185	200.515046128967	136.008403538678	51.2787114078983	173.358962335345	195.196747692813	147.827053456955	102.390179269392	117.575507313017	134.339038417731	137.750938564795	175.657424196645	222.893572241475	130.855042557622	224.288309262607	102.93303385678	101.859616536889	117.389322838194	228.378051263637	105.848986521033	156.861341870821	125.31168443118	C41D11.3
386	nab-1	188.274870868922	99.5808957601127	272.725014844244	195.972565789144	139.388018353115	228.478114368434	108.302469101156	440.843549070546	268.616596988889	446.314710402078	563.814239888805	468.472194462751	537.89972999821	315.667648120988	375.121856665339	269.838673279676	477.363315403786	390.622803458273	544.569523089967	764.193448536513	355.123156332462	94.9537289066422	154.244562184432	217.608267111995	492.374697678483	211.697973042066	313.722683741642	483.962367458349	C43E11.6
387	ndx-7	10.1087178990025	16.5968159600188	1.51233834479248	0	6.63752468348165	19.0398428640362	3.49362803552117	7.96269136252218	5.10031513270043	5.69763460087759	1.59044919573711	9.75983738464065	10.4909521808162	6.79768825025008	16.7965010447167	23.5020779953266	11.2626553543543	8.18915730520488	5.69898338117407	12.7947152723008	9.34534621927531	9.5751659401656	24.2522896516403	28.0332711255388	13.6188746166389	5.40834237698708	26.1435569784702	24.4861912106903	C43E11.7
388	exoc-7	8.84512816162723	25.7250647380291	45.3701503437743	11.1277797608978	26.5500987339266	30.9397446540587	24.4553962486482	31.8507654500887	27.2016807077356	17.0929038026328	15.1092673595025	22.7729538974949	24.7967960637473	32.2890191886879	43.6709027162633	34.5277442153563	38.9861146881495	14.7404831493688	37.9932225411605	30.8236322469065	23.3633655481883	18.3524013853174	41.7139382008212	37.144084241339	19.9045090550876	18.54288814967	39.2153354677053	15.8440060775055	C43E11.8
389	rpl-4	9200.19687782969	12343.881870264	15860.3963346203	10104.6422328819	5685.03989140203	10545.692966318	10931.5621231457	8900.11730020092	4430.47374527244	5690.03775474309	4840.53212722589	5335.37777027022	5107.18626620641	8986.5438668306	9670.30553481154	14060.3357725374	5783.80670351302	6687.67531329556	7014.81532184959	8088.00478599489	9759.65656832985	18496.0288744199	19557.0463750827	22961.3515471507	9329.97671813739	12784.5487588579	13032.5631537674	13028.0940882761	B0041.4
390	tufm-2	141.522050586036	339.404886382384	332.714435854345	160.116386559585	109.519157277447	308.207456361585	251.541218557524	194.000116832358	153.009453981013	37.9842306725173	89.0651549612781	84.5852573335523	144.965884680369	183.112727241111	216.114980108688	239.953314841174	59.7787091884958	98.6793455277188	105.747802739563	88.981428939183	60.7447504252895	168.363334447912	204.689324659844	189.925411875526	99.5225452754381	129.80021704769	86.7490754285602	66.2567526877501	C43E11.4
391	cogc-5	80.8697431920204	0	72.0881277684415	97.6771779012139	99.5628702522247	38.0796857280723	150.22600552741	84.6940808559177	49.3030462827708	18.9921153362586	44.532577480639	16.2663956410677	33.380302393506	32.7138747043285	33.5930020894333	43.8125157690656	37.2533984797873	35.6228342776412	37.9932225411605	31.9867881807521	49.8418465028017	29.5234283155106	76.6372352991832	76.3906638170933	33.5233836717265	50.9929424115925	96.2558234207312	30.2476479661468	C43E11.11
392	C43E11.12	21.4810255353804	17.4266567580197	25.2056390798746	8.65493981403161	23.2313363921858	13.0898919690249	20.961768213127	28.9552413182625	15.3009453981013	30.3873845380138	28.628085523268	32.5327912821355	38.1489170211497	28.4653195479222	34.7127688257478	40.9110246585315	42.4515471048739	24.5674719156146	31.6610187843004	17.447339007683	15.5755770321255	37.5027332656486	26.1924728237715	26.6316075692619	16.7616918358633	30.1321932432137	40.4036789667267	30.2476479661468	C43E11.12
393	met-1	96.0328200405242	121.986597306138	74.1045788948314	29.0558693756776	136.069256011374	96.389204499183	125.770609278762	70.2164601967865	39.10241601737	49.3794998742724	54.0752726550617	136.637723384969	136.38237835061	220.500012617487	142.210375511935	281.444637721812	371.667626693691	327.156834342935	350.170867754362	241.93643423987	468.824868666978	326.353572460644	186.257584524597	135.961364958863	458.851314006757	229.468240852166	275.695691772959	309.678300605789	C43E11.3
394	mus-81	2.52717947475064	1.65968159600188	2.52056390798746	15.4552496679136	13.2750493669633	9.51992143201808	0	8.68657239547874	17.0010504423348	11.3952692017552	15.1092673595025	9.75983738464065	18.1207355850461	13.5953765005002	0	15.0877537747776	4.3317905209055	20.4728932630122	16.4637297678362	15.1210271399919	18.6906924385506	16.7565403952898	23.2821980655746	18.2216262316002	32.4757779319851	25.4964712057962	47.5337399608549	43.210925665924	C43E11.2
395	C43E11.9	160.475896646665	492.925434012558	212.735593834142	166.29848642675	149.344305378337	746.123842234417	436.703504440146	158.529946217487	205.712710352251	243.09907630411	100.198299331438	74.8254199489117	63.8994360104257	242.5924994308	139.970842039306	217.031535067954	110.027479231	152.727783742071	99.4155989827032	88.3998509722603	90.338346786328	201.078484743478	173.646393905744	104.423934942632	71.2371903024189	153.751447574347	40.4036789667267	60.4952959322936	C43E11.9
396	cdc-6	63.1794868687659	57.2590150620648	79.1457067108064	32.7651292959768	92.925345568743	107.099116110203	76.8598167814657	86.8657239547874	83.3051471674404	81.6660959459121	41.3516790891648	110.611490359261	64.8531589359544	59.4797721896882	50.38950313415	40.620875547478	77.9722293762989	32.3471713555593	31.6610187843004	23.8446966438334	70.0900966445648	86.9744239565042	94.0988838483642	58.8698693636316	62.8563443844873	27.0417118849354	64.1705489471541	24.4861912106903	C43E11.10
397	acin-1	90.9784610910229	141.07293566016	181.480601375097	180.517316121231	192.488215820968	379.606867101721	216.604938202312	244.671789139318	115.607143007876	284.881730043879	133.597732441917	195.196747692813	170.716403669645	193.309259616487	78.3836715420111	161.322905745699	97.8984657724642	91.3091039530344	158.305093921502	216.347003695269	174.446462759806	203.472276228519	158.124928528694	174.507112756479	128.855505988199	135.208559424677	108.139258410945	73.4585736320708	C43E11.1
398	Y47D9A.1	118.77743531328	65.5574230420742	147.200932226468	341.870122654249	106.200394935706	173.73856613433	223.592194273355	163.597113448183	130.908088405978	102.557422815797	92.2460533527523	78.0786990771252	118.261642765564	119.384399895017	144.449908984563	194.399904405788	164.608039794409	158.050735990454	139.308482650922	117.478749318399	112.144154631304	145.223350092512	209.539782590172	302.759328155819	161.331283920184	194.700325571535	152.107967874736	100.825493220489	Y47D9A.1
399	anc-1	51.807179232388	599.974896954679	353.383059899842	199.681825709444	311.963660123637	554.535423415053	408.754480155977	517.574938563941	137.708508582912	668.522459836304	420.673812272465	647.402546514497	314.728565424485	590.124311224835	577.799635938254	859.711816051267	495.556835591589	921.689654700809	702.241396635782	753.143467164981	333.317348487486	354.281139786127	342.44232988116	392.816211646613	307.996087483988	421.078085065423	475.337399608549	534.375114068593	ZK973.6
400	acr-6	17.6902563232545	0	0	0	6.63752468348165	1.18999017900226	0	0	0	0	2.38567379360566	0	0	0	3.35930020894333	0.290149111053415	0.866358104181099	2.45674719156146	1.26644075137202	1.16315593384553	7.78778851606276	0	0	1.40166355627694	0	3.86310169784791	5.94171749510687	2.88072837772827	ZK973.5
401	ZK973.8	1.26358973737532	3.31936319200376	0.504112781597493	0	0	4.75996071600904	0	2.17164309886968	0	0	0.795224597868554	0	0	0.849711031281259	1.11976673631444	0.870447333160244	0.866358104181099	0	1.89966112705802	0	0	1.5958609900276	2.91027475819683	4.9058224469693	1.04760573974145	0	0	0	ZK973.8
402	pdp-1	22.7446152727557	39.8323583040451	28.7344285510571	11.7459897476143	13.2750493669633	7.13994107401356	24.4553962486482	20.9925499557403	34.0021008846695	13.294480735381	6.36179678294843	6.5065582564271	25.750518989276	21.6676312976721	32.4732353531189	32.7868495490358	19.0598782919842	16.78777247567	10.1315260109761	29.660476313061	56.0720773156519	27.927567325483	31.0429307540995	48.3573926915545	45.0470468088825	30.9048135827833	36.8386484696626	40.3301972881957	ZK973.3
403	ZK973.9	236.291280889184	113.688189326129	239.453571258809	168.1531163869	96.2441079104839	88.0592732461672	80.3534448169868	81.7985567240914	71.404411857806	75.9684613450345	45.3278020785076	35.7860704103491	119.215365691093	109.187867519642	98.5394727956711	80.0811546507424	163.741681690228	67.9700056332005	115.879328750539	133.762932392236	152.64065491483	152.404724547636	151.334287426235	136.662196737002	145.617197824062	112.802569577159	136.659502387458	59.0549317434294	ZK973.9
404	lpd-5	219.864614303305	196.672269126223	258.105744177916	361.034632242462	89.6065832270022	173.73856613433	206.124054095749	236.709097776796	151.309348936779	110.1542689503	153.478347388631	162.663956410678	111.585582286863	115.560700254251	164.605710238223	219.642877067435	105.695688710094	122.427901712813	117.778989877597	130.855042557622	98.1261353023908	174.746778408022	241.552804930337	269.820234583311	112.093814152336	123.619254331133	154.484654872778	128.192412808908	ZK973.10
405	cec-10	35.3805126465089	127.795482892145	108.888360825058	103.859277768379	219.038314554894	96.389204499183	90.8343289235503	92.6567722184399	125.807773273277	258.292768573117	115.30756669094	240.742655487803	71.5292194146556	142.751453255252	60.46740376098	91.687119092879	113.492911647724	133.483264074839	107.014243490935	109.918235748403	73.2052120509899	154.000585537663	94.0988838483642	102.671855497286	54.4754984665556	61.037006825997	62.9822054481328	74.8989378209349	ZK973.2
406	ZK973.1	6.31794868687659	2.48952239400282	36.800233056617	13.600619707764	29.8688610756674	13.0898919690249	10.4808841065635	22.4403120216534	51.0031513270043	5.69763460087759	7.95224597868554	19.5196747692813	49.5935921274946	29.3150305792035	16.7965010447167	14.7976046637241	12.1290134585354	24.1580140503544	19.6298316462662	8.14209153691871	18.6906924385506	15.1606794052622	36.8634802704932	22.7770327895003	5.23802869870727	21.6333695079483	14.2601219882565	17.2843702663696	ZK973.1
407	dhc-1	418.24820307123	691.257384734782	541.417127435707	925.460350114666	1327.50493669633	1521.99743894389	1750.3076457961	1769.16524454584	906.155988576443	829.955440194502	1171.36583266038	1015.02308800263	660.929987391418	455.445112766755	795.034382783256	939.212672479903	806.579394992603	851.262901876047	956.162767285871	1127.67967786324	415.867906757751	574.509956409936	622.798798254122	757.248736278618	647.420347160219	477.479369854002	859.172349792453	809.484674141642	T21E12.4
408	tiam-1	26.5353844848817	22.4057015460254	11.5945939767423	14.2188296944805	26.5500987339266	29.7497544750565	6.98725607104233	36.9179326807846	37.4023109731365	91.1621536140414	46.1230266763761	97.5983738464065	22.8893502126898	16.9942206256252	44.7906694525778	9.57492066476268	25.990743125433	23.7485561850941	26.5952557788123	16.2841830738374	91.8959044895406	23.937914850414	21.3420148934434	21.7257851222926	56.5707099460385	26.2690915453658	42.7803659647694	30.2476479661468	C11D9.1
409	linc-104	32.8533331717583	1.65968159600188	0.504112781597493	0	0	0	0	0.723881032956561	0	0	0	0	0	0	1.11976673631444	0.870447333160244	0	0.409457865260244	1.89966112705802	0	0	3.1917219800552	0	0	1.04760573974145	2.31786101870875	7.13006099412824	0	T01A4.7
410	eif-3.H	88.4512816162723	686.278339946777	265.163323120281	165.680276440034	192.488215820968	659.254559167252	408.754480155977	288.828532149668	197.212185131083	252.59513397224	251.290972926463	211.463143333881	131.613763722966	238.768799790034	227.312647471832	117.220240865579	104.829330605913	162.964230373577	60.1559356901707	122.131373053781	146.41042410198	308.799101570341	343.412421467226	277.879800031904	202.187907770101	210.152732362927	137.847845886479	126.752048620044	C41D11.2
411	cps-6	149.103589010288	55.5993334660629	81.6662706187938	80.9855082598672	92.925345568743	55.9295384131062	62.885304639381	33.2985275160018	71.404411857806	47.4802883406466	46.1230266763761	81.3319782053388	100.140907180518	46.3092512048286	44.7906694525778	42.6519193248519	78.83858748048	67.15108990268	78.5193265850649	65.1367322953497	121.489500850579	63.834439601104	67.9064110245927	46.9557291352776	130.950717467682	88.0787187109324	97.4441669197526	84.9814871429838	C41D11.8
412	C41D11.9	1.26358973737532	5.80888558600657	31.2549924590445	4.94567989373235	9.95628702522247	35.6997053700678	55.8980485683387	39.8134568126109	37.4023109731365	13.294480735381	43.7373528827705	74.8254199489117	34.3340253190347	28.8901750635628	49.2697363978356	45.5534104353861	34.654324167244	40.1268707955039	54.4569523089967	48.2709712545895	3.1151154064251	21.5441233653726	26.1924728237715	17.5207944534618	15.7140860961218	28.5869525640746	36.8386484696626	15.8440060775055	C41D11.9
413	cmt-1	2.52717947475064	29.0444279300329	6.5534661607674	21.637349535079	9.95628702522247	14.2798821480271	20.961768213127	7.96269136252218	13.6008403538678	1.89921153362586	8.7474705765541	0	22.8893502126898	7.64739928153134	5.59883368157222	13.0567099974037	0.866358104181099	7.37024157468439	12.6644075137202	4.65262373538212	12.4604616257004	15.958609900276	25.2223812377059	11.2133084502155	1.04760573974145	5.40834237698708	16.6368089862992	2.88072837772827	C41D11.5
414	eri-7	1.26358973737532	0	3.52878947118245	0	6.63752468348165	13.0898919690249	6.98725607104233	5.79104826365249	13.6008403538678	20.8913268698845	6.36179678294843	3.25327912821355	14.3058438829311	2.12427757820315	8.95813389051556	3.48178933264097	6.06450672926769	11.8742780925471	6.96542413254608	2.32631186769106	1.55755770321255	9.5751659401656	16.4915569631154	4.9058224469693	9.42845165767309	2.31786101870875	11.8834349902137	1.44036418886413	C41D11.7
415	rps-10	4945.69023208699	5608.06411289035	6894.24640112731	7531.65226816765	2940.42343478237	3799.63864155421	4810.72580491265	3848.15157119708	2385.24737705957	2537.34660892415	2854.06108175024	2492.01181221158	2685.68375828894	4087.11006046286	4533.93551533719	5991.28899414196	2426.66904981126	3190.08622824256	3387.72900992014	3983.80907342094	4520.03245472283	7523.68663748512	8989.83872807001	8838.18955410426	4704.79737717887	5163.42172934352	6010.6414180501	5146.42124681155	D1007.6
416	Y119C1B.6	217.337434828555	81.324398204092	145.688593881675	244.811154739751	169.256879428782	133.278900048253	90.8343289235503	148.395611756095	221.013655750352	233.603018635981	259.243218905149	273.275446769938	206.004151914208	106.638734425798	144.449908984563	75.4387688738878	193.197857232385	164.602061834618	139.308482650922	108.755079814557	356.680714035674	110.912338806918	108.650257639348	128.602631288409	325.805385059592	209.380112023357	294.709187757301	226.137177651669	Y119C1B.6
417	mrpl-19	29.0625639596323	36.5129951120413	49.4030525965543	35.8561792295595	26.5500987339266	19.0398428640362	34.9362803552117	24.6119551205231	13.6008403538678	13.294480735381	23.0615133381881	32.5327912821355	25.750518989276	42.485551564063	42.5511359799489	49.9056471011873	15.5944458752598	20.0634353977519	16.4637297678362	27.33416444537	26.4784809546134	31.1192893055382	32.9831139262308	53.2632151385238	16.7616918358633	29.3595729036441	22.5785264814061	37.4494689104674	Y119C1B.4
418	rnf-145	26.5353844848817	0.829840798000939	30.2467668958496	31.5287093225437	86.2878208852614	16.6598625060316	10.4808841065635	25.3358361534796	25.5015756635022	24.6897499371362	19.8806149467139	32.5327912821355	35.2877482445634	4.67341067204693	42.5511359799489	31.9164022158756	27.7234593337952	12.6931938230676	23.4291539003823	41.8736136184391	18.6906924385506	6.3834439601104	10.6710074467217	26.6316075692619	38.7614123704338	19.3155084892396	33.2736179725984	31.6880121550109	Y119C1B.5
419	bet-1	17.6902563232545	118.667234114134	41.8413608725919	19.7827195749294	56.418959809594	132.088909869251	31.4426523196905	77.4552705263521	86.7053572559073	214.610903299723	135.983406235523	201.70330594924	94.4185696273454	87.9450917376104	58.2278702883511	48.7450506569737	178.469769461306	101.955008449801	145.007466032096	112.244547616094	43.6116156899514	110.912338806918	84.3979679877081	58.8698693636316	91.1416993575065	106.621606860602	96.2558234207312	105.146585787082	Y119C1B.8
420	lfe-2	686.129227394798	140.243094862159	133.589887123336	139.715456997939	1526.63067720078	449.816287662854	286.477498912736	365.559921643063	540.633404066246	586.856363890392	744.330223604967	520.524660514168	676.189554199878	531.919105582068	229.552180944461	327.288197268252	527.612085446289	782.883438377586	489.479350405284	650.785744986574	763.20327457415	255.337758404416	211.479965762303	244.239874681257	597.135271652629	432.667390158966	560.898131538088	420.586343148327	C46H11.4
421	Y119C1B.10	11.3723076363779	24.8952239400282	14.6192706663273	20.4009295616459	9.95628702522247	24.9897937590474	27.9490242841693	18.097025823914	34.0021008846695	13.294480735381	31.8089839147422	42.2926286667762	29.565410691391	26.7658974853597	22.3953347262889	38.8799808811576	20.7925945003464	32.7566292208195	31.6610187843004	30.8236322469065	31.151154064251	10.3730964351794	12.6111906188529	28.3836870146081	21.9997205345705	9.27144407483499	17.8251524853206	21.605462832962	Y119C1B.10
422	D1007.15	1.26358973737532	58.9186966580667	12.6028195399373	45.7475390170242	16.5938117087041	20.2298330430384	52.4044205328175	28.9552413182625	15.3009453981013	37.9842306725173	32.6042085126107	16.2663956410677	61.0382672338395	26.341041969719	53.7488033430933	46.1337086574929	37.2533984797873	30.7093398945183	35.4603410384164	30.8236322469065	23.3633655481883	28.7254978204968	22.312106479509	26.6316075692619	34.570989411468	33.2226746014921	26.1435569784702	44.6512898547881	D1007.15
423	pqn-24	272.935383273069	27.384746334031	107.880135261863	205.863925576609	73.0127715182981	14.2798821480271	27.9490242841693	55.0149585046987	74.804621946273	1.89921153362586	65.2084170252215	22.7729538974949	264.181250371461	33.1387302199691	43.6709027162633	74.858470651781	233.050330024716	89.2618146267332	97.5159378556452	96.541942509179	70.0900966445648	32.7151502955658	33.9532055122964	81.2964862640626	118.379448590784	47.9024610533141	128.341097894308	96.5044006538969	D1007.14
424	ceh-17	41.6984613333855	0	0	19.1645095882129	43.1439104426307	8.32993125301582	10.4808841065635	4.34328619773937	18.7011554865682	41.782653739769	5.56657218507988	6.5065582564271	0.953722925528742	5.94797721896882	12.3174340994589	8.99462244265585	10.3962972501732	3.68512078734219	10.7647463866621	7.56051356999595	20.2482501417632	11.968957425207	8.73082427459049	2.10249533441541	7.33324017819018	3.09048135827833	15.4484654872778	12.9632776997772	D1007.1
425	D1007.3	1.26358973737532	1.65968159600188	23.1891879534847	7.41851984059853	0	52.3595678760994	17.4681401776058	29.679122351219	47.6029412385374	26.5889614707621	22.2662887403195	113.864769487474	22.8893502126898	22.5173423289534	75.0243713330678	40.3307264364246	13.8617296668976	24.5674719156146	25.3288150274403	18.0289169746057	45.169173393164	56.6530651459798	52.3849456475429	18.5720421206695	35.6185951512094	26.2690915453658	29.7085874755343	17.2843702663696	D1007.3
426	D1007.18	1.26358973737532	28.2145871320319	47.8907142517618	52.5478488709062	33.1876234174082	17.8498526850339	17.4681401776058	32.5746464830453	51.0031513270043	49.3794998742724	51.689598861456	110.611490359261	2.86116877658622	15.7196540787033	38.0720690346911	26.6937182169141	3.4654324167244	45.0403651786268	17.7301705192082	13.3762932392236	28.0360386578259	31.917219800552	17.461648549181	26.9820234583311	10.4760573974145	23.9512305266571	30.8969309745557	61.9356601211577	D1007.18
427	D1007.4	46.7528202828868	61.4082190520695	17.6439473559122	20.4009295616459	33.1876234174082	45.2196268020859	52.4044205328175	14.4776206591312	20.4012605308017	5.69763460087759	10.3379197722912	26.0262330257084	39.1026399466784	43.7601181109849	17.9162677810311	21.1808851068993	39.8524727923306	9.82698876624585	31.6610187843004	21.5183847761423	37.3813848771012	30.3213588105244	32.9831139262308	17.5207944534618	10.4760573974145	8.49882373526541	34.4619614716198	11.5229135109131	D1007.4
428	D1007.5	275.462562747819	199.161791520225	308.012909556068	221.319175244523	182.531928795745	82.1093223511559	104.808841065635	175.179209975488	73.1045169020395	102.557422815797	108.150545310123	84.5852573335523	115.400473988978	205.205214054424	70.54530438781	192.07871151736	231.317613816353	160.507483182016	235.557979755195	200.062820621431	205.597616824057	236.985357019099	216.330423692631	276.478136475627	161.331283920184	173.839576403156	103.385884414859	180.045523608017	D1007.5
429	F21F3.6	2822.85947329646	1706.98252148793	1831.94584832529	775.853533329263	2777.80408003707	1482.72776303682	1648.99243276599	1646.82934997618	1875.21586378952	1158.51903551178	1933.19099741846	1808.82319528673	4914.53423524961	2355.39897871165	3023.370188049	2716.66612679312	4622.02048580616	4140.02847564633	4493.33178586791	3958.80122084326	4023.17154739802	1922.21456248824	1498.79150047137	1689.35500120278	3284.24399408946	2646.22466302582	3339.24523225006	3518.80971339508	F21F3.6
430	ubr-4	281.780511434696	292.933801694332	353.383059899842	685.594875268647	252.225937972303	189.208438461359	286.477498912736	325.022583797496	200.61239521955	106.355845883048	151.887898192894	156.15739815425	193.605753882335	132.554920879876	199.318479063971	469.751410795478	176.737053252944	146.995373628428	133.609499269748	163.423408705297	179.119135869443	192.301249298326	391.917000770507	590.801188970731	275.520309552002	173.839576403156	275.695691772959	234.779362784854	C44E4.6
431	ptps-1	106.141537939527	78.0050350120883	132.581661560141	183.608366054814	6.63752468348165	113.049067005215	192.149541953664	144.052325558356	74.804621946273	75.9684613450345	74.7511121996441	58.5590243078439	0	87.9450917376104	87.3418054325267	91.687119092879	21.6589526045275	52.4106067533112	71.5539024525189	53.5051729568944	24.9209232514008	36.7048027706348	153.274470598366	93.2106264924166	17.8092975756047	69.5358305612625	5.94171749510687	33.128376343875	B0041.6
432	ubr-4	29.0625639596323	7.46856718200845	34.2796691486295	8.03672982731507	23.2313363921858	15.4698723270294	6.98725607104233	22.4403120216534	47.6029412385374	39.8834422061431	9.54269517442265	29.279512153922	9.53722925528742	14.0202320161408	2.23953347262889	29.8853584385017	21.6589526045275	2.45674719156146	3.16610187843004	18.0289169746057	18.6906924385506	19.1503318803312	27.1625644098371	15.4182991190464	3.14281721922436	20.0881288288092	8.31840449314961	18.7247344552337	C44E4.3
433	B0041.5	89.7148713536476	38.1726767080432	19.6603984823022	109.423167648828	59.7377221513348	57.1195285921085	31.4426523196905	76.7313894933955	39.10241601737	43.6818652733948	52.4848234593246	32.5327912821355	39.1026399466784	46.7341067204693	32.4732353531189	33.0769986600893	30.3225336463385	34.8039185471207	66.4881394470308	79.0946035014961	79.4354428638401	37.5027332656486	49.4746708893461	43.8019861336544	56.5707099460385	50.2203220720229	64.1705489471541	73.4585736320708	B0041.5
434	B0041.11	395.503587798475	223.227174662253	281.799044912998	245.429364726468	414.845292717603	282.027672423535	447.184388546709	259.149409798449	226.113970883052	303.873845380138	267.195464883834	227.729538974949	249.87540648853	203.080936476221	219.474280317631	148.266195748295	505.086774737581	488.073775390211	649.684105453844	369.302008995956	295.935963610385	206.663998208574	198.86877514345	176.259192201825	395.99496962227	307.502895148694	514.552735076255	322.641578305566	B0041.11
435	rpl-24.1	5654.56407475455	6910.08432495382	9608.89373002981	10957.153804564	1712.48136833826	3328.40253066932	3836.00358300224	2867.29277154094	2645.36344882729	2550.64108965953	3180.10316687635	2953.9774484179	2356.64934898152	3750.19963655984	4746.69119523693	6076.88298190272	2373.82120545621	2697.09895846923	2599.36964219106	3495.86515917274	5317.50199876765	9298.28405839581	11600.3551861726	12029.7774717469	5729.35579064601	7514.50542265376	7626.78857671917	6876.29863763737	D1007.12
436	D1007.10	46.7528202828868	29.0444279300329	14.6192706663273	46.3657490037408	36.506385759149	48.7895973390926	104.808841065635	37.6418137137412	51.0031513270043	37.9842306725173	31.8089839147422	29.279512153922	15.2595668084599	34.8381522825316	19.0360345173456	22.3414815511129	48.5160538341415	60.5997640585161	32.9274595356724	32.5683661476748	28.0360386578259	47.875829700828	65.9662278524615	42.7507384664467	56.5707099460385	52.5381830907316	40.4036789667267	44.6512898547881	D1007.10
437	nrd-1	12.6358973737532	146.881821246166	105.863684135473	151.461446745553	179.213166454004	261.797839380497	415.741736227019	229.47028744723	406.325105571801	351.354133720785	128.031160256837	185.436910308172	310.91367372237	172.916194865736	245.228915252863	216.161087734794	238.248478649802	241.580140503544	346.371545500246	236.702232537565	190.022039791931	231.399843554002	138.723096807382	131.405958400963	167.616918358633	139.071661122525	149.731280876693	131.073141186636	D1007.7
438	D1007.8	29.0625639596323	55.5993334660629	50.4112781597493	77.8944583262845	73.0127715182981	33.3197250120633	41.923536426254	44.1567430103502	28.9017857519691	20.8913268698845	23.0615133381881	13.0131165128542	30.5191336169197	30.5895971261253	16.7965010447167	51.3563926564544	46.7833376257793	20.8823511282724	43.0589855466485	22.6815407099878	29.5935963610385	28.7254978204968	55.2952204057398	51.8615515822469	23.047326274312	29.3595729036441	28.520243976513	34.5687405327392	D1007.16
439	D1007.8	10.1087178990025	0	1.51233834479248	5.56388988044889	0	13.0898919690249	3.49362803552117	1.44776206591312	13.6008403538678	3.79842306725173	0	0	0	2.97398860948441	1.11976673631444	4.93253488790805	0	0.818915730520488	0.633220375686008	6.97893560307318	1.55755770321255	3.989652475069	7.76073268852488	6.30748600324624	1.04760573974145	5.40834237698708	1.18834349902137	5.76145675545653	D1007.8
440	C44E4.5	17.6902563232545	0	9.07403006875487	21.637349535079	16.5938117087041	19.0398428640362	10.4808841065635	11.582096527305	20.4012605308017	20.8913268698845	8.7474705765541	0	47.6861462764371	12.3208099535783	27.9941684078611	33.9474459932495	25.1243850212519	8.59861517046512	19.6298316462662	11.0499813715325	3.1151154064251	11.968957425207	30.0728391680339	28.3836870146081	7.33324017819018	16.2250271309612	19.013495984342	12.9632776997772	C44E4.5
441	ubr-4	18.9538460606298	57.2590150620648	49.9071653781518	50.07500892404	29.8688610756674	22.6098134010429	45.4171644617752	33.2985275160018	22.1013655750352	24.6897499371362	46.1230266763761	13.0131165128542	37.1951940956209	47.1589622361099	45.9104361888922	46.4238577685463	66.7095740219446	53.6389803490919	36.0935614141024	65.7183102622725	57.6296350188644	65.4303005911316	40.7438466147556	67.2798507012932	71.2371903024189	71.8536915799712	85.5607319295389	82.1007587652556	C44E4.1
442	viln-1	39.1712818586349	58.0888558600658	63.0140976996866	12.3641997343309	92.925345568743	30.9397446540587	3.49362803552117	60.8060067683512	28.9017857519691	47.4802883406466	11.1331443701598	68.3188616924846	74.3903881912419	34.8381522825316	13.4372008357733	15.6680519968844	51.1151281466848	26.2053033766556	31.6610187843004	61.6472644938131	74.7627697542025	31.1192893055382	32.9831139262308	29.4349346818158	65.9991616037116	37.08577629934	38.0269919686839	25.9265553995544	C10H11.1
443	ssb-1	1020.98050779926	1438.11410293563	1142.82367588152	383.290191764257	942.528505054394	2301.44100619037	971.228593874884	559.560038475422	1587.89811131407	1097.74426643575	525.643459191114	419.673007539548	1016.66863861364	1053.64167878876	864.459920434751	698.969208527676	772.79142892954	791.482053548051	708.573600392643	732.788238322684	856.656736766903	2090.57789693616	1303.80309167218	796.144899965303	755.323738353588	1364.44751967988	346.996301714241	649.604249177724	C44E4.4
444	ubr-4	89.7148713536476	75.5155126180855	96.2855412851211	8.03672982731507	26.5500987339266	41.6496562650791	6.98725607104233	35.4701706148715	23.8014706192687	53.1779229415242	28.628085523268	26.0262330257084	56.2696526061958	35.6878633138129	2.23953347262889	19.7301395516322	20.7925945003464	25.3863876461351	16.4637297678362	21.5183847761423	18.6906924385506	23.937914850414	32.0130223401651	18.5720421206695	28.2853549730193	30.1321932432137	20.2018394833633	14.4036418886413	Y119C1A.1
445	lmd-2	30.3261536970076	20.7460199500235	18.1480601375097	27.2012394155279	29.8688610756674	10.7099116110203	0	10.1343344613919	13.6008403538678	5.69763460087759	15.1092673595025	35.7860704103491	29.565410691391	7.22254376589071	24.6348681989178	16.828648441098	15.5944458752598	9.00807303572536	32.2942391599864	29.660476313061	32.7087117674636	23.937914850414	17.461648549181	21.7257851222926	30.3805664525022	13.9071661122525	17.8251524853206	14.4036418886413	B0041.3
446	B0041.8	55.597948444514	12.4476119700141	28.2303157694596	19.1645095882129	9.95628702522247	20.2298330430384	6.98725607104233	18.097025823914	15.3009453981013	30.3873845380138	11.1331443701598	13.0131165128542	33.380302393506	49.283239814313	52.6290366067789	9.28477155370927	36.3870403756062	12.6931938230676	15.1972890164642	24.4262746107561	31.151154064251	35.906872275621	34.923297098362	15.4182991190464	14.6664803563804	16.9976474705308	10.6950914911924	18.7247344552337	B0041.8
447	ain-2	993.181533577	648.935504036735	1413.53223959937	1210.45515399099	1828.63805029919	1701.68595597323	1254.2124647521	1154.59024756572	1533.4947498986	1496.57868849718	1374.94332971473	1376.13707123433	1972.29900999344	1870.21397985005	1314.60614843316	1551.71744591366	1289.14085902148	1580.9168177698	1646.37297678362	1502.2158885615	1239.81593175719	1414.73076765947	875.02261063118	919.841708806743	875.798398423856	1089.39467879311	897.199341761137	1014.01638896035	B0041.2
448	app-1	265.353844848817	193.352905934219	99.8143307563035	165.062066453317	49.7814351261123	232.048084905441	188.655913918143	146.223968657225	117.30724805211	191.820364896212	101.788748527175	143.144281641396	73.4366652657131	134.67919845808	136.611541830362	118.380837309793	78.83858748048	115.057660138129	54.4569523089967	147.720803598382	91.8959044895406	159.58609900276	235.732255413943	268.768986916104	92.189305097248	112.02994923759	131.906128391372	106.586949975946	W03G9.4
449	xnp-1	39.1712818586349	180.905293964205	133.085774341738	218.846335297657	235.632126263598	270.127770633513	139.745121420847	205.582213359663	205.712710352251	229.804595568729	229.024684186144	435.939403180616	269.903587924634	288.476895119988	214.995213372373	251.55927928331	239.981194858164	211.689716339546	205.796622097952	164.00498667222	221.173193856182	223.420538603864	291.027475819683	250.196944795434	210.568753688032	125.164495010272	222.220234316997	116.669499297995	B0041.7
450	unc-57	318.42461381858	439.815622940498	572.672119894752	423.473840900832	620.608557905534	309.397446540587	366.830943729722	521.918224761681	499.830883004642	438.717864267574	1152.28044231154	875.132085489445	915.574008507592	578.228356786897	778.237881738539	528.941829450375	807.445753096784	826.695429960432	989.72344719723	871.785372417225	528.012061389055	477.162436018252	347.292787811488	424.003225773775	453.61328530805	430.349529140258	570.404879530259	589.10895324543	T04D1.3
451	chd-7	202.174357980051	423.218806980479	289.864849418558	212.046025443775	1297.63607562066	767.543665456457	911.836917271025	688.41086234169	591.63655539325	433.020229666697	635.384453696975	660.415663027351	886.008597816201	938.505834050151	903.651756205757	1162.91763710209	1717.98812059112	1262.35859859733	1502.6319515029	1449.29229357153	1102.75085387449	629.567160565888	546.161562954939	547.700034615215	962.749674822396	757.940553117761	906.706089753308	1182.53899905745	T04D1.4
452	linc-91	7.58153842425191	1.65968159600188	30.7508796774471	0.618209986716544	0	1.18999017900226	0	3.61940516478281	0	0	0.795224597868554	0	11.4446751063449	8.92196582845322	0	0	8.66358104181099	18.8350618019712	3.79932225411605	3.48946780153659	3.1151154064251	6.3834439601104	8.73082427459049	2.45291122348465	20.9521147948291	1.54524067913917	3.56503049706412	11.5229135109131	W09C3.9
453	W09C3.4	29.0625639596323	1.65968159600188	60.9976465732966	35.237969242843	109.519157277447	199.91835007238	143.238749456368	98.4478204820923	139.408613627145	100.658211282171	53.2800480571931	87.8385364617659	72.4829423401844	90.4942248314541	76.1441380693823	70.2160848749263	41.5851890006928	59.7808483279956	51.9240708062526	47.6893932876667	43.6116156899514	105.326825341822	82.4577848155769	52.2119674713161	50.2850755075898	72.6263119195408	20.2018394833633	25.9265553995544	W09C3.4
454	W09C3.3	2.52717947475064	21.5758607480244	4.03290225277994	5.56388988044889	0	14.2798821480271	10.4808841065635	8.68657239547874	0	5.69763460087759	3.18089839147422	9.75983738464065	0	10.6213878910157	7.83836715420111	9.57492066476268	0	2.45674719156146	11.3979667623481	12.7947152723008	3.1151154064251	4.7875829700828	3.88036634426244	3.50415889069235	3.14281721922436	5.40834237698708	3.56503049706412	14.4036418886413	W09C3.3
455	ugt-26	44.2256408081361	41.492039900047	31.2549924590445	72.3305684458356	19.9125740504449	28.5597642960542	90.8343289235503	51.3955533399159	30.6018907962026	41.782653739769	21.471064142451	39.0393495385626	18.1207355850461	94.3179244722198	48.1499696615211	54.2578837669885	21.6589526045275	52.4106067533112	5.06576300548806	38.9657237838253	15.5755770321255	35.1089417806072	30.0728391680339	34.6911730178543	12.5712688768975	139.071661122525	22.5785264814061	151.238239830734	C10H11.6
456	ugt-27	21.4810255353804	0.829840798000939	0.504112781597493	1.85462996014963	19.9125740504449	0	0	0.723881032956561	27.2016807077356	7.59684613450345	14.314042761634	0	24.7967960637473	16.9942206256252	2.23953347262889	1.45074555526707	45.9169795215983	13.9215674188483	16.4637297678362	12.2131373053781	15.5755770321255	2.3937914850414	1.94018317213122	0.700831778138471	51.3326812473313	3.09048135827833	16.6368089862992	5.76145675545653	C10H11.5
457	F28B3.6	46.7528202828868	60.5783782540686	46.3783759069693	92.113288020765	43.1439104426307	76.1593714561446	104.808841065635	58.6343636694815	96.9059875213082	39.8834422061431	68.3893154166957	39.0393495385626	28.6116877658622	49.283239814313	51.5092698704645	58.6101204327897	39.8524727923306	55.6862696753932	32.9274595356724	54.6683288907399	31.151154064251	20.7461928703588	73.7269605409864	60.6219488089777	41.9042295896582	48.6750813928837	35.6503049706412	31.6880121550109	F28B3.6
458	ugt-28	25.2717947475064	0.829840798000939	25.2056390798746	19.7827195749294	33.1876234174082	8.32993125301582	10.4808841065635	7.96269136252218	8.50052522116738	7.59684613450345	13.5188181637654	19.5196747692813	11.4446751063449	19.1184982038283	24.6348681989178	19.1498413295254	32.0552498547007	11.8742780925471	18.3633908948942	25.5894305446017	59.187192722077	15.958609900276	28.1326559959027	24.5291122348465	50.2850755075898	27.0417118849354	22.5785264814061	46.0916540436522	C10H11.4
459	ugt-25	290.625639596323	57.2590150620648	15.6274962295223	46.3657490037408	195.806978162709	40.4596660860768	52.4044205328175	10.8582154943484	83.3051471674404	24.6897499371362	12.7235935658969	0	124.937703244265	24.6416199071565	21.2755679899745	30.1755075495551	54.5805605634092	38.4890393344629	28.4949169058703	9.30524747076424	154.198212618043	19.948262375345	43.6541213729525	34.6911730178543	136.188746166389	38.6310169784791	54.6638009549832	41.7705614770598	C10H11.3
460	mlst-8	31.589743434383	0	8.06580450555988	16.6916696413467	13.2750493669633	9.51992143201808	6.98725607104233	8.68657239547874	15.3009453981013	9.49605766812932	6.36179678294843	19.5196747692813	28.6116877658622	9.34682134409385	4.47906694525778	11.0256662200298	25.1243850212519	13.9215674188483	16.4637297678362	5.81577966922765	31.151154064251	3.1917219800552	3.88036634426244	11.2133084502155	13.6188746166389	3.86310169784791	4.75337399608549	5.76145675545653	C10H11.8
461	let-502	224.918973252807	396.663901444449	290.368962200156	82.8401382200169	547.595786387236	391.506768891743	220.098566237833	309.097201072452	178.511029644515	619.142959962031	277.533384656125	74.8254199489117	421.545533083704	336.060712871738	173.563844128739	425.358596804306	132.552789939708	312.825809058826	271.018320793611	290.788983461383	221.173193856182	197.886762763422	237.672438586074	284.18728603515	179.140581495789	158.387169611765	172.309807358099	200.210622252114	C10H11.9
462	kca-1	35.3805126465089	0	108.384248043461	0.618209986716544	9.95628702522247	10.7099116110203	0	3.61940516478281	57.8035715039382	47.4802883406466	0	0	2.86116877658622	0	0	3.77193844369439	26.8571012296141	0	0	4.65262373538212	0	11.1710269301932	18.4317401352466	0	0	19.3155084892396	8.31840449314961	8.6421851331848	C10H11.10
463	M04F3.7	288.098460121573	428.197851768485	398.249097462019	200.30003569616	550.914548728977	754.453773487432	663.789326749022	490.067459311592	491.330357783475	484.298941074595	588.46620242273	455.459077949897	162.132897339886	152.947985630627	67.1860041788667	143.043511749333	188.86606671148	195.720859594397	259.620354031263	234.957498636797	124.604616257004	132.456462172291	122.231539844267	125.098472397717	139.331563385613	200.108667948522	135.471158888437	197.329893874386	M04F3.7
464	rpa-2	29.0625639596323	99.5808957601127	89.2279623427562	113.132427569128	63.0564844930756	44.0296366230836	52.4044205328175	39.0895757796543	62.9038866366386	39.8834422061431	54.0752726550617	45.5459077949897	42.9175316487934	50.9826618768756	40.31160250732	78.3402599844219	21.6589526045275	24.1580140503544	47.4915281764506	69.7893560307318	37.3813848771012	75.803397026311	94.0988838483642	87.6039722673089	39.8090181101753	51.7655627511621	74.8656404383465	96.5044006538969	M04F3.1
465	M04F3.4	178.16615296992	78.0050350120883	296.922428360923	660.866475799985	92.925345568743	79.7293419931514	45.4171644617752	346.739014786193	119.007353096343	28.4881730043879	891.446774210649	745.000920360903	193.605753882335	90.4942248314541	408.714858754772	187.436325740506	45.0506214174171	59.7808483279956	696.542413254608	957.858911521794	182.234251275869	90.9640764315732	170.736119147547	245.991954126603	165.52170687915	139.844281462095	645.270519968606	1915.6843711893	M04F3.4
466	M04F3.5	11.3723076363779	9.95808957601127	2.52056390798746	17.3098796280632	3.31876234174082	7.13994107401356	6.98725607104233	5.06716723069593	22.1013655750352	15.1936922690069	7.15702138081699	16.2663956410677	7.62978340422993	9.77167685973448	26.8744016715467	15.6680519968844	6.06450672926769	12.6931938230676	18.3633908948942	6.39735763615042	14.018019328913	9.5751659401656	13.5812822049185	9.46122900486936	11.523663137156	16.9976474705308	3.56503049706412	11.5229135109131	M04F3.5
467	rpl-41.1	166.793845333542	226.546537854256	327.169195256773	275.103444088862	126.112968986151	346.287142089657	405.260852120455	359.044992346454	202.312500263784	178.525884160831	201.987047858613	133.384444256756	51.501037978552	136.803476036283	141.09060877562	174.089466632049	93.5666752515587	114.648202272868	105.114582363877	104.684034046098	99.6836930056033	179.534361378105	297.818116922142	246.342370015673	108.950996933111	125.937115349842	130.717784892351	93.6236722761686	F54D7.6
468	rpl-41.2	3383.8933166911	3601.50906332408	4763.86578609631	7377.09977148852	2316.49611453509	3148.71401363998	4999.38171883079	3521.68122533367	2155.73319608805	2349.32466709519	3057.63857880459	3087.36189267466	1410.55620685701	2073.71977184191	2952.82488366119	3480.33858708571	1410.43099360683	1610.39778406854	1814.17637634041	1814.52325679903	2032.61280269238	3032.93381154745	4547.78935547558	4809.10766158619	2652.53773302536	3129.11237525681	3908.4617682813	3451.11259651846	F54D7.7
469	zig-7	118.77743531328	47.3009254860535	24.7015262982771	102.00464780823	82.9690585435206	32.129734833061	27.9490242841693	22.4403120216534	178.511029644515	53.1779229415242	49.3039250678504	35.7860704103491	116.354196914506	53.5317949707193	48.1499696615211	35.3981915485166	64.9768578135824	118.742780925471	80.418987712123	69.7893560307318	109.029039224879	49.4716906908556	24.2522896516403	23.4778645676388	124.665083029233	152.206206895208	175.874837855163	100.825493220489	F54D7.4
470	gnrr-1	2.52717947475064	27.384746334031	0.504112781597493	24.7283994686618	23.2313363921858	9.51992143201808	10.4808841065635	7.23881032956561	17.0010504423348	39.8834422061431	7.95224597868554	29.279512153922	3.81489170211497	22.0924868133127	3.35930020894333	9.57492066476268	15.5944458752598	6.96078370942415	8.86508525960411	19.1920729084512	18.6906924385506	39.0985942556762	13.5812822049185	16.1191308971848	17.8092975756047	21.6333695079483	14.2601219882565	41.7705614770598	F54D7.3
471	ept-1	12.6358973737532	385.875971070437	319.103390751213	325.178453012902	195.806978162709	387.936798354737	373.818199800765	229.47028744723	190.411764954149	317.168326115519	329.222983517581	208.209864205667	260.366358669346	254.063598353097	225.073113999203	354.272064596219	105.695688710094	210.870800609026	183.633908948942	158.770784969915	133.949962476279	213.047442168685	223.12106479509	226.719080227795	113.141419892077	214.788454400344	167.556433362014	118.109863486859	F54D7.2
472	F57C9.6	24.008205010131	10.7879303740122	8.56991728715738	0	56.418959809594	17.8498526850339	20.961768213127	18.097025823914	57.8035715039382	49.3794998742724	8.7474705765541	13.0131165128542	11.4446751063449	15.7196540787033	8.95813389051556	5.22268399896146	15.5944458752598	29.8904241639978	21.5294927733243	7.56051356999595	34.2662694706761	29.5234283155106	4.85045793032805	11.5637243392848	35.6185951512094	16.9976474705308	14.2601219882565	24.4861912106903	F57C9.6
473	htp-3	30.3261536970076	1.65968159600188	14.1151578847298	25.9648194420948	13.2750493669633	9.51992143201808	3.49362803552117	6.51492929660905	11.9007353096343	1.89921153362586	0	0	19.0744585105748	8.07225479717196	0	3.48178933264097	19.9262363961653	0.409457865260244	0	0	1.55755770321255	0	17.461648549181	1.40166355627694	0	0.772620339569583	0	0	F57C9.5
474	F57C9.4	26.5353844848817	30.7041095260348	37.3043458382145	4.32746990701581	16.5938117087041	9.51992143201808	10.4808841065635	13.0298585932181	15.3009453981013	15.1936922690069	8.7474705765541	0	19.0744585105748	17.8439316569064	15.6767343084022	14.7976046637241	9.52993914599209	15.5593988798893	6.33220375686008	11.0499813715325	49.8418465028017	27.927567325483	21.3420148934434	32.5886776834389	23.047326274312	30.1321932432137	15.4484654872778	18.7247344552337	F57C9.4
475	clec-90	2.52717947475064	93.7720101741061	21.6768496086922	47.6021689771739	19.9125740504449	139.228850943264	55.8980485683387	44.1567430103502	81.6050421232069	108.255057416674	88.2699303634095	68.3188616924846	83.9276174465293	92.1936468940167	54.8685700794078	57.4495239885761	51.9814862508659	68.3794634984607	89.9172933474131	56.4130627915082	45.169173393164	45.4820382157866	33.9532055122964	41.699490799239	38.7614123704338	50.9929424115925	57.0404879530259	33.128376343875	F57C9.2
476	pdxk-1	15.1630768485038	29.8742687280338	33.775556367032	84.6947681801665	9.95628702522247	17.8498526850339	52.4044205328175	28.9552413182625	1.70010504423348	11.3952692017552	46.1230266763761	32.5327912821355	28.6116877658622	27.1907530010003	44.7906694525778	53.3874364338283	36.3870403756062	23.7485561850941	15.1972890164642	23.2631186769106	6.23023081285021	15.1606794052622	21.3420148934434	24.8795281239157	11.523663137156	20.0881288288092	20.2018394833633	10.0825493220489	F57C9.1
477	rga-6	113.723076363779	129.455164488147	40.8331353093969	155.170706665852	212.400789871413	97.5791946781853	164.200517669495	101.343344613919	93.5057774328412	163.332191891824	183.696882107636	117.118048615688	171.670126595174	203.080936476221	199.318479063971	89.3659262044517	356.939538922613	278.021890511706	234.924759379509	302.420542799838	386.274310396713	229.803982563974	127.081997774595	87.2535563782396	370.852431868475	184.65626115713	287.579126763172	414.82488639287	C01F4.2
478	vha-16	1415.22050586036	932.741056953056	1250.19969836178	1057.13907728529	590.739696829866	1356.58880406258	1645.49880473047	985.925966886837	1023.46323662855	1029.37265122522	1140.35207334351	647.402546514497	772.515569678281	886.673461141994	1061.53886602609	995.211450913212	1099.40843420581	796.805005796435	630.687494183264	726.390880686534	961.013102882144	1064.43928034841	1606.47166652465	1498.02792577098	1252.93646473078	1064.67082792689	771.234930864871	931.915630195094	C30F8.2
479	glc-2	235.027691151809	115.347870922131	84.6909473083788	83.4583482067334	102.881632593966	189.208438461359	143.238749456368	179.522496173227	176.810924600282	315.269114581893	214.71064142451	156.15739815425	164.040343190944	199.257236835455	153.408042875079	87.3348824270778	205.32687069092	271.880022532802	136.142380772492	120.968217119935	141.737750992342	233.793635039043	137.753005221317	92.8602106033474	169.712129838116	175.384817082295	123.587723898223	60.4952959322936	F25F8.2
480	F25F8.1	1.26358973737532	9.95808957601127	22.1809623902897	31.5287093225437	3.31876234174082	44.0296366230836	3.49362803552117	41.261218878524	11.9007353096343	30.3873845380138	6.36179678294843	55.3057451796303	15.2595668084599	20.3930647507502	22.3953347262889	15.377902885831	11.2626553543543	18.8350618019712	13.2976278894062	11.0499813715325	10.9029039224879	19.1503318803312	32.0130223401651	24.5291122348465	21.9997205345705	33.9952949410616	28.520243976513	11.5229135109131	F25F8.1
481	unc-38	6.31794868687659	56.4291742640639	12.6028195399373	11.1277797608978	16.5938117087041	11.8999017900226	10.4808841065635	5.79104826365249	6.80042017693391	1.89921153362586	10.3379197722912	16.2663956410677	29.565410691391	24.6416199071565	32.4732353531189	10.7355171089763	36.3870403756062	23.7485561850941	16.4637297678362	10.4684034046098	48.2842887995891	43.886177225759	19.4018317213122	31.8878459053004	42.9518353293996	32.4500542619225	39.2153354677053	93.6236722761686	F21F3.5
482	pgal-1	1068.99691781952	711.173563886805	553.515834194047	640.465546238339	408.207768034121	260.607849201495	223.592194273355	369.903207840803	474.32930734114	427.322595065819	493.039250678504	354.607424975277	1868.3432111108	1181.09833348095	853.262253071607	481.937673459722	2003.88629497088	1345.47854524516	1502.6319515029	1117.79285242555	3727.23558378764	1336.53357914811	661.602461696746	659.83311911737	3804.90404674096	2093.80112023357	2997.0023045319	2501.912596057	F21F3.1
483	F21F3.7	53.0707689697634	460.561642890521	220.801398339702	131.678727170624	371.701382274972	189.208438461359	132.757865349804	345.29125272028	554.234244420113	127.247172752933	362.622416628061	380.633658000985	396.748737019957	301.222560589206	156.767343084022	303.205821050818	376.865775318778	279.250264107486	450.219687112751	460.60974980283	258.554578733284	158.788168507746	152.304379012301	181.865846426933	326.852990799334	155.296688253486	249.552134794488	272.228831695321	F21F3.7
484	imb-1	30.3261536970076	45.6412438900517	100.822556319499	113.132427569128	142.706780694855	178.498526850339	153.719633562931	139.709039360616	20.4012605308017	18.9921153362586	53.2800480571931	208.209864205667	172.623849520702	278.280362744612	323.612586794875	358.62430126202	301.492620255022	215.374837126888	140.574923402294	136.67082222685	74.7627697542025	77.3992580163386	125.141814602464	151.730079966979	72.2847960421603	74.17155259868	59.4171749510687	50.4127466102446	F28B3.8
485	F28B3.5	104.877948202151	13.277452768015	3.52878947118245	0.618209986716544	19.9125740504449	8.32993125301582	3.49362803552117	6.51492929660905	98.6060925655417	1.89921153362586	1.59044919573711	0	14.3058438829311	6.37283273460945	5.59883368157222	13.3468591084571	5.19814862508659	5.32295224838317	18.9966112705802	17.447339007683	3.1151154064251	9.5751659401656	4.85045793032805	5.25623833603853	9.42845165767309	13.1345457726829	4.75337399608549	12.9632776997772	F28B3.5
486	acl-11	10.1087178990025	73.0259902240827	54.4441804125292	48.2203789638904	19.9125740504449	11.8999017900226	6.98725607104233	29.679122351219	20.4012605308017	45.5810768070207	27.8328609253994	13.0131165128542	68.6680506380694	31.4393081574066	12.3174340994589	26.6937182169141	4.3317905209055	19.6539775324917	20.2630520219522	8.72366950384148	6.23023081285021	19.948262375345	20.3719233073778	24.1786963457773	5.23802869870727	10.8166847539742	11.8834349902137	0	F28B3.9
487	dip-2	409.403074909603	496.244797204562	446.139811713781	229.355905071838	799.821724359538	460.526199273874	398.273596049413	461.836099026286	244.815126369621	377.943095191547	389.660052955592	549.80417266809	656.161372763774	838.239932358963	658.422840952894	502.248111233461	588.257152738966	808.679283888982	870.67801656826	1292.26624250238	436.116156899515	496.312767898584	235.732255413943	358.825870406897	373.995249087699	527.699691926025	417.108568156502	705.778452543425	F28B3.4
488	F28B3.10	131.413332687033	72.1961494260817	96.2855412851211	191.026885895412	76.3315338600389	70.2094205611333	101.315213030114	102.067225646875	105.406512742476	146.239288089191	129.621609452574	45.5459077949897	104.909521808162	67.5520269868601	88.4615721688411	100.391592424481	121.290134585354	83.93886237835	82.951869214867	111.662969649171	43.6116156899514	60.6427176210488	93.1287922622986	88.6552199345166	58.6659214255214	74.17155259868	78.4306709354106	70.5778452543425	F28B3.10
489	him-1	233.764101414434	347.703294362394	236.428894569224	195.354355802428	278.776036706229	327.247299225621	262.022102664088	386.552471598804	280.517332298524	281.083306976628	231.410357979749	331.834471077782	292.792938137324	228.147411899018	434.469493690005	244.015402395922	285.898174379763	343.944606818605	245.056285390485	265.199552916781	249.209232514008	242.570870484195	295.877933750011	186.421252984833	337.329048196748	258.82781375581	210.336799326783	249.183004673495	F28B3.7
490	mzt-1	5.05435894950127	56.4291742640639	79.1457067108064	58.1117387513551	46.4626727843715	61.8794893081175	59.3916766038598	42.7089809444371	28.9017857519691	20.8913268698845	30.2185347190051	52.0524660514168	46.7324233509083	31.8641636730472	26.8744016715467	28.1444637721812	20.7925945003464	34.3944606818605	53.1905115576246	38.3841458169025	35.8238271738887	38.3006637606624	30.0728391680339	30.1357664599543	15.7140860961218	35.5405356202008	51.098770457919	23.0458270218261	W03G9.8
491	W03G9.2	48.0164100202621	0.829840798000939	36.2961202750195	0.618209986716544	16.5938117087041	28.5597642960542	6.98725607104233	15.2015016920878	8.50052522116738	0	1.59044919573711	0	4.76861462764371	2.54913309384378	5.59883368157222	6.67342955422854	19.9262363961653	0.409457865260244	0	0.581577966922765	0	6.3834439601104	12.6111906188529	6.65790189231547	1.04760573974145	0	0	2.88072837772827	W03G9.2
492	snf-1	927.474867233484	306.211254462347	453.197390656146	263.975664327964	278.776036706229	825.853184227568	698.725607104233	739.806415681606	731.045169020395	704.607478975195	894.627672602124	1239.49934784936	411.054580902888	363.251465872738	277.702150605982	515.014672119811	687.888334719793	576.926132151684	438.188499974717	585.649012691224	532.684734498693	333.534946915768	291.997567405749	261.760669134719	491.327091938742	314.45647820482	337.48955372207	456.59544786993	W03G9.1
493	W03G9.10	1.26358973737532	0.829840798000939	19.1562857007047	0	0	0	0	5.79104826365249	0	13.294480735381	11.9283689680283	22.7729538974949	0	1.27456654692189	0	0.870447333160244	4.3317905209055	7.77969943994463	40.5261040439045	34.3131000484431	1.55755770321255	2.3937914850414	8.73082427459049	1.40166355627694	9.42845165767309	3.09048135827833	7.13006099412824	12.9632776997772	W03G9.10
494	mes-3	232.500511677059	157.669751620178	168.87778183516	128.587677237041	305.326135440156	292.737584034556	174.681401776058	272.903149424624	538.933299022012	218.409326366974	139.959529224866	289.541842411006	139.243547127196	225.598278805174	157.887109820337	164.804695078339	203.594154482558	185.07495509763	298.880017323796	269.27059868524	143.295308695555	157.990238012732	162.975386459023	82.3477339312703	156.093255221477	167.658613686599	115.269319405073	216.05462832962	F54C1.3
495	F54C1.1	45.4892305455115	30.7041095260348	17.6439473559122	0	19.9125740504449	19.0398428640362	34.9362803552117	9.4104534284353	35.702205928903	45.5810768070207	42.9421282849019	32.5327912821355	13.3521209574024	18.6936426881877	27.9941684078611	13.3468591084571	41.5851890006928	18.0161460714507	32.9274595356724	34.3131000484431	65.4174235349272	13.5648184152346	20.3719233073778	11.914140228354	42.9518353293996	31.6774339223529	20.2018394833633	40.3301972881957	F54C1.1
496	pat-10	1619.92204331516	268.868418552304	1054.60393910195	3977.56305453424	992.309940180506	86.8692830671649	583.435881932035	2753.64344936676	540.633404066246	309.571479981016	2477.91984695842	3523.30129585527	1452.52001558027	317.36707018355	657.303074216579	657.768034758091	1260.5510415835	687.88921363721	2997.66525849756	1712.74711258754	1115.21131550019	260.923271869513	156.184745356563	652.474385446916	1242.46040733336	581.783115695896	3260.81456131465	3351.72746748684	F54C1.7
497	fhod-1	307.052306182202	144.392298852163	90.7403006875487	19.7827195749294	122.79420664441	307.017466182583	366.830943729722	299.686747644016	190.411764954149	110.1542689503	477.134758721133	182.183631179959	171.670126595174	578.228356786897	273.223083660725	331.640433934053	144.681803398244	325.928460747154	631.953934934636	562.967471981237	121.489500850579	210.653650683643	159.09502011476	202.890799771087	93.2369108369894	271.189739188924	289.955813761215	354.329590460577	C46H11.11
498	C46H11.3	7.58153842425191	0.829840798000939	2.52056390798746	7.41851984059853	0	1.18999017900226	0	0	0	0	2.38567379360566	16.2663956410677	3.81489170211497	2.12427757820315	0	0	0	6.14186797890366	8.86508525960411	0	4.67267310963766	2.3937914850414	0	1.05124766720771	5.23802869870727	5.40834237698708	3.56503049706412	7.20182094432066	C46H11.3
499	C46H11.2	22.7446152727557	12.4476119700141	11.0904811951448	21.0191395483625	6.63752468348165	3.56997053700678	0	3.61940516478281	6.80042017693391	5.69763460087759	3.97612298934277	13.0131165128542	7.62978340422993	17.4190761412658	7.83836715420111	1.45074555526707	2.5990743125433	13.9215674188483	1.89966112705802	8.72366950384148	17.1331347353381	14.3627489102484	4.85045793032805	4.9058224469693	13.6188746166389	38.6310169784791	8.31840449314961	7.20182094432066	C46H11.2
500	C46H11.10	65.7066663435165	44.8114030920507	23.1891879534847	48.838588950607	9.95628702522247	13.0898919690249	13.9745121420847	12.3059775602615	49.3030462827708	24.6897499371362	42.1469036870334	16.2663956410677	90.6036779252305	15.7196540787033	26.8744016715467	13.0567099974037	84.0367361055666	53.2295224838317	67.1213598227168	34.8946780153659	102.798808412028	16.7565403952898	9.7009158606561	14.7174673409079	96.3797280562138	46.357220374175	114.080975906052	74.8989378209349	C46H11.10
501	coq-1	54.3343587071387	85.4736021940968	102.839007445888	387.617661671273	540.958261703754	640.214716303216	684.751094962149	406.821140521587	731.045169020395	364.648614456166	519.281662408166	374.127099744558	314.728565424485	186.936426881877	241.86961504392	230.088245065358	326.617005276274	204.728932630122	193.132214584232	146.557647664537	73.2052120509899	121.285435242098	137.753005221317	122.645561174232	181.235792975272	154.524067913917	116.457662904095	103.706221598218	C24A11.9
502	erm-1	768.262560324193	1275.46530652744	2081.98578799764	1860.8120600168	2392.82764839513	5585.81390023661	4297.16248369104	3843.08440396638	2437.95063343081	2092.9311100557	1657.24806195807	2134.15110810809	1426.769496591	1685.40183054638	2756.86570480616	3298.41509445522	1067.35318435111	1654.61923351665	1534.92619066288	2183.82526579498	577.853907891857	874.531822535125	1471.62893606153	1687.25250586837	444.184833650377	873.060983713629	600.113467005793	714.42063767661	C01G8.5
503	let-526	721.509740041307	1725.23901904395	991.589841402268	270.15776419513	1364.01132245548	1050.761328059	1341.55316564013	1061.20959431432	1268.27836299817	987.589997485449	1328.82030303835	1447.70921205503	2214.54463307774	1465.32667344453	1228.38410973695	1221.81790664593	2058.46685553429	2028.45426449925	2073.79673037168	2159.39899118423	1682.16231946956	1017.3613811426	1045.75872977873	1072.27262055186	1509.59987096744	1506.60966216069	1530.58642673953	1675.14355164899	C01G8.9
504	ubl-5	423.302562020732	170.117363590193	290.368962200156	173.717006267349	102.881632593966	135.658880406258	153.719633562931	112.925441141224	188.711659909916	66.4724036769052	113.717117495203	104.104932102834	158.318005637771	98.1416241129855	156.767343084022	140.432169749853	64.1104997094013	101.54555058454	118.412210253283	66.881466196118	118.374385444154	199.48262375345	186.257584524597	178.71210342531	179.140581495789	122.846633991564	129.52944139333	131.073141186636	F46F11.4
505	pas-3	192.065640081048	92.1123285781043	228.867202845262	214.518865390641	92.925345568743	89.2492634251695	164.200517669495	135.365753162877	139.408613627145	77.8676728786604	121.669363473889	133.384444256756	117.307919840035	94.3179244722198	109.737140158816	193.819606183681	172.405262732039	84.7577781088705	85.484750717611	96.541942509179	154.198212618043	157.990238012732	248.343446032796	258.957342022165	208.473542208549	140.616901801664	116.457662904095	108.02731416481	Y110A7A.14
506	rpl-19	2217.59998909368	3013.15193754141	3964.84702726428	4427.61992486389	1367.33008479722	2111.04257755001	2445.53962486482	1931.31459592811	1589.5982163583	1747.27461093579	1514.10763434173	2085.35192118489	1709.07148254751	2665.54350512931	3364.89904262491	3227.90886046924	1258.81832537514	1535.87645259117	1388.01906350373	1969.22299600048	2157.21741894938	3857.19601289671	4796.13280150838	4661.58257228804	2496.44447780389	3150.74574476476	3349.94032374125	3281.14962223249	C09D4.5
507	elpc-1	70.7610252930178	117.837393316133	99.8143307563035	76.0398283661349	82.9690585435206	154.698723270294	272.502986770651	74.5597463945258	62.9038866366386	150.037711156443	62.8227432316158	52.0524660514168	45.7787004253796	74.3497152371102	39.1918357710056	58.3199713217363	24.2580269170708	57.3241011364341	43.0589855466485	37.220989883057	34.2662694706761	121.285435242098	83.4278764016425	60.972364698047	70.1895845626774	51.7655627511621	55.8521444540045	54.733839176837	Y110A7A.16
508	C30F8.6	25.2717947475064	0	0	0	0	0	0	0	1.70010504423348	0	0.795224597868554	0	0	0	0	0	0	0	8.2318648839181	0	0	0	0	0.700831778138471	0	0	0	0	C30F8.6
509	kin-32	17.6902563232545	31.5339503240357	38.8166841830069	9.27314980074816	36.506385759149	2.37998035800452	13.9745121420847	10.8582154943484	103.706407698242	28.4881730043879	30.2185347190051	26.0262330257084	55.315929680667	16.1445095943439	6.71860041788667	14.5074555526707	73.6404388553934	34.8039185471207	51.9240708062526	27.9157424122927	74.7627697542025	46.2799687108004	19.4018317213122	33.2895094615774	51.3326812473313	31.6774339223529	19.013495984342	72.0182094432066	C30F8.4
510	ift-20	2.52717947475064	7.46856718200845	2.01645112638997	14.8370396811971	3.31876234174082	4.75996071600904	0	5.06716723069593	1.70010504423348	3.79842306725173	4.77134758721133	6.5065582564271	21.9356272871611	8.92196582845322	4.47906694525778	13.0567099974037	14.7280877710787	6.96078370942415	9.49830563529011	11.0499813715325	24.9209232514008	6.3834439601104	9.7009158606561	3.50415889069235	27.2377492332778	10.8166847539742	27.3319004774916	17.2843702663696	Y110A7A.20
511	spe-5	2.52717947475064	2.48952239400282	0	0	3.31876234174082	3.56997053700678	0	1.44776206591312	0	1.89921153362586	0	0	2.86116877658622	2.97398860948441	0	0.870447333160244	0	6.5513258441639	0	0	3.1151154064251	3.1917219800552	1.94018317213122	2.45291122348465	5.23802869870727	3.09048135827833	3.56503049706412	0	Y110A7A.12
512	chp-1	85.9241021415216	226.546537854256	259.618082522709	105.095697741812	265.500987339266	183.258487566348	244.553962486482	141.880682459486	93.5057774328412	68.3716152105311	177.335085324688	91.0918155899794	24.7967960637473	93.0433579252979	123.174340994589	127.375459752449	36.3870403756062	66.7416320374197	55.7233930603687	100.031410310716	63.8598658317146	110.912338806918	115.440898741808	92.5097947142782	40.8566238499167	70.308450900832	55.8521444540045	38.8898330993316	Y110A7A.13
513	use-1	50.5435894950127	14.107293566016	29.7426541142521	50.07500892404	23.2313363921858	21.4198232220407	10.4808841065635	20.2686689227837	32.3019958404361	7.59684613450345	19.0853903488453	26.0262330257084	35.2877482445634	10.1965323753751	31.3534686168045	24.0823762174334	25.990743125433	13.512109553588	7.59864450823209	26.1710085115244	12.4604616257004	18.3524013853174	23.2821980655746	26.2811916801927	21.9997205345705	15.4524067913917	1.18834349902137	17.2843702663696	Y110A7A.11
514	aap-1	68.2338458182672	14.9371343640169	55.4524059757242	26.5830294288114	26.5500987339266	11.8999017900226	0	23.8880740875665	3.40021008846695	5.69763460087759	30.2185347190051	42.2926286667762	48.6398692019658	34.8381522825316	55.9883368157222	35.3981915485166	50.2487700425037	29.0715084334773	64.5884783199728	31.9867881807521	43.6116156899514	37.5027332656486	33.9532055122964	26.9820234583311	46.094652548624	27.814332224505	51.098770457919	43.210925665924	Y110A7A.10
515	Y110A7A.21	58.1251279192646	1.65968159600188	34.2796691486295	46.9839589904573	49.7814351261123	20.2298330430384	20.961768213127	17.3731447909575	17.0010504423348	26.5889614707621	33.3994331104793	16.2663956410677	28.6116877658622	8.49711031281259	3.35930020894333	20.0202886626856	22.5253107087086	35.213376412381	12.6644075137202	34.3131000484431	10.9029039224879	9.5751659401656	8.73082427459049	15.7687150081156	24.0949320140534	14.6797864518221	29.7085874755343	20.1650986440979	Y110A7A.21
516	Y110A7A.9	48.0164100202621	37.3428359100423	72.5922405500389	63.0574186450875	39.8251481008899	29.7497544750565	38.4299083907328	39.8134568126109	59.5036765481717	28.4881730043879	19.8806149467139	91.0918155899794	61.9919901593682	73.5000042058289	29.1139351441756	50.7760944343475	64.1104997094013	59.7808483279956	36.7267817897884	41.2920356515163	57.6296350188644	81.3889104914076	78.5774184713144	88.3048040454473	98.4749395356967	67.9905898821233	85.5607319295389	47.5320182325164	Y110A7A.9
517	mat-1	135.204101899159	50.6202886780573	67.551112734064	157.643546612719	404.88900569238	190.398428640362	310.932895161384	267.835982193928	555.934349464347	355.152556788036	312.523266962342	390.393495385626	200.281814361036	103.239890300673	103.018539740929	132.59814375141	211.391377420188	132.254890479059	201.997299843836	150.047115466073	154.198212618043	108.518547321877	63.0559530942647	130.354710733756	138.283957645872	101.213264483615	86.7490754285602	31.6880121550109	Y110A7A.17
518	prp-31	55.597948444514	98.7510549621118	72.5922405500389	41.4200691100084	19.9125740504449	46.4096169810881	31.4426523196905	20.9925499557403	30.6018907962026	15.1936922690069	16.6997165552396	16.2663956410677	31.4728565424485	28.4653195479222	41.4313692436345	27.274016439021	42.4515471048739	32.3471713555593	23.4291539003823	11.6315593384553	65.4174235349272	59.844787126035	64.9961362663959	44.1524020227237	77.5228247408676	36.3131559597704	24.9552134794488	60.4952959322936	Y110A7A.8
519	Y110A7A.7	231.236921939683	34.0234727180385	84.1868345267813	179.280896147798	122.79420664441	55.9295384131062	34.9362803552117	27.5074792523493	178.511029644515	62.6739806096535	95.4269517442265	29.279512153922	28.6116877658622	53.1069394550787	16.7965010447167	28.1444637721812	107.428404918456	49.9538595617497	91.8169544744711	72.1156678984229	82.5505582702652	102.93303385678	42.6840297868868	48.0069768024853	174.950158536823	129.02759670812	112.89263240703	92.1833080873045	Y110A7A.7
520	pfkb-1.1	74.5517945051438	39.0025175060441	148.209157789663	149.606816785404	96.2441079104839	104.719135752199	87.3407008880292	76.0075084604389	153.009453981013	94.9605766812931	92.2460533527523	42.2926286667762	92.5111237762879	68.826593533782	127.653407939847	97.7802504250007	89.2348847306532	135.12109553588	92.4501748501571	48.8525492215123	132.392404773067	124.477157222153	96.0390670204954	145.422593963733	194.85466759191	149.115725536929	124.776067397244	100.825493220489	Y110A7A.6
521	mtm-1	300.734357495326	104.559940548118	105.863684135473	174.953426240782	112.837919619188	146.368792017278	97.8215849945927	138.261277294703	212.513130529185	53.1779229415242	105.764871516518	26.0262330257084	31.4728565424485	65.0028938930163	99.6592395319856	52.516989100668	147.280877710787	97.8604297971983	76.6196654580069	100.612988277638	118.374385444154	72.6116750462558	114.470807155742	94.9627059377628	170.759735577857	102.758505162755	143.789563381586	66.2567526877501	Y110A7A.5
522	tyms-1	44.2256408081361	85.4736021940968	67.0469999524665	36.4743892162761	6.63752468348165	30.9397446540587	38.4299083907328	15.9253827250444	11.9007353096343	37.9842306725173	7.95224597868554	19.5196747692813	19.0744585105748	33.9884412512504	22.3953347262889	20.0202886626856	11.2626553543543	4.50403651786268	1.89966112705802	8.72366950384148	1.55755770321255	35.1089417806072	47.5344877172149	36.7936683522697	27.2377492332778	15.4524067913917	29.7085874755343	7.20182094432066	Y110A7A.4
523	Y110A7A.24	10.1087178990025	4.97904478800564	0	0	13.2750493669633	0	0	0	5.10031513270043	1.89921153362586	4.77134758721133	3.25327912821355	2.86116877658622	1.27456654692189	0	0.290149111053415	12.1290134585354	2.86620505682171	1.89966112705802	5.23420170230489	6.23023081285021	0	0.97009158606561	1.05124766720771	8.38084591793163	5.40834237698708	4.75337399608549	4.3210925665924	Y110A7A.24
524	trf-2	31.589743434383	10.7879303740122	0	0	13.2750493669633	11.8999017900226	3.49362803552117	2.89552413182625	39.10241601737	5.69763460087759	3.97612298934277	0	17.1670126595174	14.0202320161408	5.59883368157222	4.0620875547478	22.5253107087086	11.8742780925471	15.8305093921502	13.9578712061464	79.4354428638401	25.5337758404416	11.6410990327873	5.25623833603853	64.9515558639702	27.0417118849354	28.520243976513	47.5320182325164	Y110A7A.2
525	ppw-2	3.79076921212595	4.97904478800564	206.686240454972	35.237969242843	79.6502962017797	90.4392536041717	0	118.716489404876	54.4033614154713	102.557422815797	0.795224597868554	71.5721408206981	42.9175316487934	87.9450917376104	10.07790062683	150.587388636722	50.2487700425037	14.7404831493688	1.26644075137202	5.23420170230489	20.2482501417632	75.803397026311	148.424012668038	16.4695467862541	0	42.4941186763271	19.013495984342	5.76145675545653	Y110A7A.18
526	let-630	30.3261536970076	67.2171046380761	49.4030525965543	31.5287093225437	33.1876234174082	70.2094205611333	45.4171644617752	41.261218878524	52.7032563712378	37.9842306725173	23.0615133381881	48.7991869232033	38.1489170211497	54.8063615176412	66.0662374425523	76.0190670959946	42.4515471048739	42.1741601218051	24.6955946517543	34.8946780153659	21.8058078449757	71.0158140562282	90.2185175041018	95.3131218268321	36.6662008909509	55.62866444901	20.2018394833633	40.3301972881957	Y110A7A.19
527	hcp-6	2.52717947475064	3.31936319200376	35.2878947118245	0	6.63752468348165	19.0398428640362	31.4426523196905	16.6492637580009	1.70010504423348	39.8834422061431	0	0	22.8893502126898	27.6156085166409	6.71860041788667	23.2119288842732	25.990743125433	6.5513258441639	0	0.581577966922765	3.1151154064251	23.1399843554002	35.8933886844276	15.4182991190464	0	0	7.13006099412824	7.20182094432066	Y110A7A.1
528	spd-5	5.05435894950127	21.5758607480244	38.3125714014094	12.3641997343309	13.2750493669633	11.8999017900226	13.9745121420847	11.582096527305	17.0010504423348	7.59684613450345	3.18089839147422	3.25327912821355	17.1670126595174	23.3670533602346	22.3953347262889	17.6990957742583	13.8617296668976	13.512109553588	1.89966112705802	9.88682543768701	7.78778851606276	30.3213588105244	36.8634802704932	21.7257851222926	3.14281721922436	19.3155084892396	5.94171749510687	15.8440060775055	F56A3.4
529	npp-6	275.462562747819	139.413254064158	224.834300592482	45.7475390170242	69.6940091765573	204.678310788389	38.4299083907328	127.403061800355	95.2058824770747	159.533768824572	66.00364162309	16.2663956410677	142.104715903783	79.0231259091571	47.0302029252067	123.603521308755	122.156492689535	70.8362106900222	138.675262275236	133.762932392236	155.755770321255	151.606794052622	155.214653770498	111.081836834948	80.665641960092	72.6263119195408	67.7355794442183	102.265857409353	F56A3.3
530	bro-1	58.1251279192646	0	0	2.47283994686618	0	2.37998035800452	0	31.1268844171321	0	1.89921153362586	0	0	22.8893502126898	7.22254376589071	2.23953347262889	20.310437773739	4.3317905209055	3.27566292208195	7.59864450823209	19.1920729084512	1.55755770321255	12.7668879202208	30.0728391680339	25.229944012985	13.6188746166389	16.9976474705308	7.13006099412824	8.6421851331848	F56A3.5
531	apm-1	281.780511434696	180.905293964205	102.334894664291	454.38434023666	620.608557905534	414.116582292786	317.920151232426	432.156976675067	899.355568399509	366.547825989792	365.008090421666	546.550893539876	394.841291168899	234.520244633628	204.917312745543	334.541925044587	240.847552962346	256.320623652913	103.214921236819	257.639039346785	274.130155765409	149.213002567581	258.044361893452	393.166627535682	243.044531620017	204.744389985939	231.726982309168	182.926251985745	F55A12.7
532	atp-3	2542.34255159914	2463.79732926479	3107.35118576694	2990.89991573464	1596.32468637734	2566.80881610787	3189.68239643083	2626.96426859936	1638.90126264107	1671.30614959076	2694.22093757866	3331.35782729068	1459.19607605897	1597.45673880877	1837.537214292	2366.1660006406	1559.44458752598	1447.43355369496	1538.725512917	2221.62783364496	1841.03320519724	2182.33990386274	2815.2057827624	3023.03787500029	2249.2095232249	2021.9474286536	2414.71399001143	2566.72898455588	F27C1.7
533	B0261.8	77.0789739798944	86.3034429920977	80.1539322740013	81.6037182465838	13.2750493669633	78.5393518141491	80.3534448169868	62.2537688342643	34.0021008846695	18.9921153362586	35.7851069040849	39.0393495385626	10.4909521808162	54.8063615176412	58.2278702883511	55.1283311001488	19.0598782919842	29.4809662987376	12.6644075137202	33.7315220815204	43.6116156899514	46.2799687108004	71.7867773688552	77.0914955952318	26.1901434935364	21.6333695079483	26.1435569784702	20.1650986440979	B0261.8
534	pqn-44	240.08205010131	362.640428726411	170.89423296155	267.066714261547	607.333508538571	454.576248378863	489.107924972963	285.209126984885	263.516281856189	748.28934424859	743.534999007098	1047.55587928476	541.714621700325	308.445104355097	291.139351441756	140.722318860906	507.685849050124	525.334441128893	583.195966006813	636.246295813505	453.249291634853	197.886762763422	250.283629204927	177.660855758102	625.420626625648	346.906532466743	646.458863467627	403.301972881957	F55A12.9
535	erp-44.1	265.353844848817	102.070418154116	218.280834431714	204.627505603176	451.351678476752	625.934834155188	583.435881932035	362.664397511237	367.222689554431	666.623248302678	405.564544912963	432.686124052402	185.975970478105	466.491356173411	513.97293196833	683.011007419738	324.017930963731	476.199497297664	460.351213123728	473.986043042053	239.863886294733	264.114993849568	431.690755799197	476.56560913416	275.520309552002	367.767281635121	389.77666767901	341.366312760799	C30H7.2
536	sem-2	32.8533331717583	4.1492039900047	134.093999904933	7.41851984059853	56.418959809594	14.2798821480271	0	26.7835982193928	22.1013655750352	13.294480735381	23.8567379360566	9.75983738464065	41.9638087232646	35.6878633138129	2.23953347262889	53.3874364338283	155.944458752598	57.3241011364341	89.2840729717271	76.768291633805	21.8058078449757	17.5544708903036	30.0728391680339	45.2036496899314	45.0470468088825	8.49882373526541	16.6368089862992	27.3669195884185	C32E12.5
537	C32E12.4	1.26358973737532	15.7669751620178	32.2632180222395	8.65493981403161	3.31876234174082	8.32993125301582	17.4681401776058	15.2015016920878	0	0	7.95224597868554	22.7729538974949	13.3521209574024	8.92196582845322	19.0360345173456	31.9164022158756	8.66358104181099	23.3390983198339	10.1315260109761	12.7947152723008	18.6906924385506	15.958609900276	24.2522896516403	41.3490749101698	19.9045090550876	14.6797864518221	34.4619614716198	33.128376343875	C32E12.4
538	mrpl-47	99.8235892526501	30.7041095260348	158.79552620321	102.622857794946	102.881632593966	130.898919690249	132.757865349804	90.4851291195702	120.707458140577	144.340076555566	125.645486463232	55.3057451796303	74.3903881912419	65.0028938930163	55.9883368157222	72.2471286523002	143.815445294062	74.9307893426246	126.010854761516	136.67082222685	113.701712334516	108.518547321877	122.231539844267	110.03058916774	84.8560649190578	79.579894975667	43.9687094637908	72.0182094432066	B0261.4
539	let-363	181.956922182046	94.6018509721071	189.04229309906	53.1660588576228	96.2441079104839	133.278900048253	223.592194273355	142.604563492443	175.110819556048	191.820364896212	198.806149467139	273.275446769938	176.438741222817	262.98556418155	307.935852486472	217.901982401114	173.27162083622	267.785443880199	201.997299843836	243.099590173716	87.2232313799029	134.052323162318	176.556668663941	142.619266851179	150.855226522769	142.934762820373	185.381585847334	152.678604019598	B0261.2
540	B0261.5	1.26358973737532	0	0	0	0	0	0	0	0	0	0	0	0	0	0	0	0	0	0	0	0	0	0	0	0	0	0	0	B0261.5
541	B0261.1	7.58153842425191	247.29255780428	257.601631396319	278.194494022445	235.632126263598	116.619037542221	45.4171644617752	123.783656635572	64.6039916808721	89.2629420804156	61.2322940358787	139.891002513183	90.6036779252305	148.27457495858	183.641744755569	64.413102653858	49.3824119383226	120.790070251772	138.04204189955	73.8604017991912	68.5325389413523	127.668879202208	159.09502011476	96.3643694940398	126.760294508716	131.345457726829	110.515945408988	120.990591864587	B0261.1
542	B0261.7	30.3261536970076	2.48952239400282	41.8413608725919	67.3848885521033	33.1876234174082	21.4198232220407	3.49362803552117	23.16419305461	17.0010504423348	9.49605766812932	0	0	32.4265794679772	10.6213878910157	1.11976673631444	17.6990957742583	7.79722293762989	1.22837359578073	0.633220375686008	0.581577966922765	7.78778851606276	15.958609900276	32.9831139262308	4.9058224469693	1.04760573974145	4.6357220374175	0	0	B0261.7
543	cln-3.2	2.52717947475064	4.97904478800564	1.00822556319499	22.2555595217956	9.95628702522247	28.5597642960542	0	68.0448170979168	15.3009453981013	3.79842306725173	50.8943742635875	39.0393495385626	1.90744585105748	13.1705209848595	7.83836715420111	28.724761994288	39.8524727923306	29.4809662987376	32.2942391599864	40.7104576845936	48.2842887995891	15.1606794052622	27.1625644098371	32.5886776834389	30.3805664525022	28.5869525640746	20.2018394833633	24.4861912106903	C01G8.2
544	hpo-32	51.807179232388	0	46.8824886885668	42.6564890834415	9.95628702522247	39.2696759070746	13.9745121420847	52.843315405829	86.7053572559073	62.6739806096535	1.59044919573711	0	14.3058438829311	12.7456654692189	21.2755679899745	27.8543146611278	19.0598782919842	9.00807303572536	7.59864450823209	4.65262373538212	14.018019328913	41.4923857407176	72.7568689549208	3.50415889069235	2.09521147948291	15.4524067913917	0	0	C01G8.6
545	F48C1.5	1.26358973737532	2.48952239400282	20.6686240454972	21.0191395483625	3.31876234174082	3.56997053700678	0	10.8582154943484	0	0	18.2901657509767	26.0262330257084	2.86116877658622	8.07225479717196	2.23953347262889	11.6059644421366	21.6589526045275	4.91349438312293	4.43254262980205	3.48946780153659	9.34534621927531	7.979304950138	1.94018317213122	4.55540655790006	12.5712688768975	10.8166847539742	4.75337399608549	10.0825493220489	F48C1.5
546	F48C1.6	8.84512816162723	10.7879303740122	25.7097518614721	35.237969242843	0	21.4198232220407	10.4808841065635	18.8209068568706	13.6008403538678	3.79842306725173	13.5188181637654	3.25327912821355	41.0100857977359	17.4190761412658	44.7906694525778	58.3199713217363	25.1243850212519	9.82698876624585	9.49830563529011	12.7947152723008	21.8058078449757	12.7668879202208	34.923297098362	37.4945001304082	6.28563443844873	13.1345457726829	11.8834349902137	8.6421851331848	F48C1.6
547	aman-3	36.6441023838842	52.2799702740592	34.783781930227	34.6197592561265	29.8688610756674	53.5495580551017	3.49362803552117	31.1268844171321	52.7032563712378	22.7905384035104	27.8328609253994	13.0131165128542	21.9356272871611	46.7341067204693	41.4313692436345	25.2429726616471	30.3225336463385	37.2606657386822	21.5294927733243	35.4762559822887	32.7087117674636	41.4923857407176	15.5214653770498	19.6232897878772	7.33324017819018	32.4500542619225	34.4619614716198	8.6421851331848	F48C1.1
548	F48C1.9	3.79076921212595	0	6.5534661607674	0	0	0	0	0	3.40021008846695	0	0	0	30.5191336169197	0.42485551564063	0	0	9.52993914599209	0	0	1.16315593384553	3.1151154064251	0	0	0	0	0	4.75337399608549	0	F48C1.9
549	F55A12.5	66.9702560808919	282.97571211832	154.258511168833	89.6404480738989	92.925345568743	107.099116110203	125.770609278762	171.559804810705	153.009453981013	132.94480735381	124.850261865363	341.594308462423	39.1026399466784	81.5722590030009	73.9046045967534	71.9569795412468	122.156492689535	76.5686208036656	96.8827174799592	56.4130627915082	95.0110198959657	82.1868409864214	109.620349225414	79.5444068187165	60.7611329050043	102.758505162755	140.224532884522	63.3760243100218	F55A12.5
550	nath-10	21.4810255353804	30.7041095260348	21.1727368270947	14.8370396811971	13.2750493669633	63.0694794871198	24.4553962486482	18.8209068568706	20.4012605308017	30.3873845380138	18.2901657509767	16.2663956410677	44.8249774998509	62.8786163148132	45.9104361888922	25.8232708837539	17.327162083622	30.299882029258	21.5294927733243	21.5183847761423	46.7267310963766	86.9744239565042	60.1456783360678	42.7507384664467	24.0949320140534	57.1739051281491	26.1435569784702	15.8440060775055	F55A12.8
551	dhs-2	615.36820210178	0.829840798000939	1.51233834479248	1.85462996014963	3332.03739110779	3.56997053700678	20.961768213127	41.261218878524	1156.07143007876	1.89921153362586	46.1230266763761	32.5327912821355	513.102933934463	11.8959544379376	6.71860041788667	15.6680519968844	257.308356941786	12.6931938230676	13.9308482650922	18.6104949415285	271.015040358984	10.3730964351794	14.5513737909842	11.914140228354	143.521986344579	22.4059898475179	27.3319004774916	27.3669195884185	F55A12.4
552	ppk-1	79.606153454645	234.015105036265	457.230292908926	176.189846214215	388.295193983676	753.26378330843	800.040820134347	549.42570401403	833.051471674404	809.064113324618	518.486437810297	787.293549027679	792.543751114384	722.254376589071	952.921492603593	382.706677479454	790.984949117343	779.607775455504	670.580377851482	543.193821105863	605.889946549683	392.58180354679	348.262879397554	332.194262837635	342.567076895456	395.581613859626	310.157653244578	316.880121550109	F55A12.3
553	F55A12.2	7.58153842425191	107.049462942121	196.603984823022	29.0558693756776	76.3315338600389	67.8294402031288	97.8215849945927	54.2910774717421	51.0031513270043	75.9684613450345	16.6997165552396	9.75983738464065	45.7787004253796	76.898848330954	116.455740576702	53.3874364338283	72.7740807512123	70.8362106900222	27.2284761544983	43.0367695522846	54.5145196124393	106.922686331849	71.7867773688552	65.527771255947	71.2371903024189	37.8583966389096	41.5920224657481	46.0916540436522	F55A12.2
554	frm-4	381.604100687346	10.7879303740122	100.822556319499	64.9120486052371	527.683212336791	142.798821480271	171.187773740537	208.47773749149	239.71481123692	172.828249559954	299.004448798576	263.515609385298	248.921683563002	108.763012004001	191.48011190977	187.146176629452	434.911768298912	135.940011266401	264.686117036751	253.567993578326	372.2562910678	142.031628112456	174.61648549181	192.027907209941	289.139184168641	158.387169611765	260.247226285681	230.458270218261	C24A11.8
555	F27C1.6	41.6984613333855	143.562458054163	59.9894210101016	34.6197592561265	49.7814351261123	163.02865452331	41.923536426254	26.7835982193928	88.4054623001408	53.1779229415242	27.0376363275308	26.0262330257084	57.2233755317245	145.300586349095	71.6650711241245	49.6154979901339	89.2348847306532	75.3402472078849	79.785767336437	74.4419797661139	56.0720773156519	134.052323162318	110.59044081148	52.9127992494546	82.7608534395749	71.8536915799712	30.8969309745557	61.9356601211577	F27C1.6
556	F27C1.4	10.1087178990025	13.277452768015	17.1398345743148	0	3.31876234174082	3.56997053700678	6.98725607104233	5.79104826365249	8.50052522116738	7.59684613450345	7.15702138081699	6.5065582564271	14.3058438829311	4.67341067204693	11.1976673631444	2.32119288842732	6.06450672926769	3.27566292208195	8.86508525960411	9.30524747076424	17.1331347353381	5.5855134650966	7.76073268852488	4.55540655790006	5.23802869870727	11.5893050935437	4.75337399608549	8.6421851331848	F27C1.4
557	F27C1.2	1854.94973446697	529.438429124599	827.249074601485	675.703515481182	2087.50151295498	661.634539525256	698.725607104233	803.507946581783	1346.48319503291	719.801171244202	1374.94332971473	1054.06243754119	946.093142124512	554.861303426662	457.984595152608	573.914941663654	1057.82324520512	646.533969245925	849.781744170622	945.064196249493	1794.30647410086	777.184302143441	621.828706668056	588.348277747246	1773.59651738228	903.193176956842	1056.43737063	1188.30045581291	F27C1.2
558	F27C1.11	37.9076921212595	43.1517214960488	15.6274962295223	26.5830294288114	29.8688610756674	16.6598625060316	20.961768213127	13.0298585932181	42.5026261058369	60.7747690760276	23.8567379360566	16.2663956410677	13.3521209574024	21.2427757820315	30.23370188049	11.0256662200298	19.9262363961653	13.512109553588	16.4637297678362	36.0578339492114	51.3994042060142	59.844787126035	35.8933886844276	15.4182991190464	68.0943730831945	42.4941186763271	53.4754574559618	33.128376343875	F27C1.11
559	vha-10	2431.14665471011	3462.09580925992	4315.70952325614	6833.07498317796	1563.13706295993	4186.38544972995	3308.46574963854	4180.41296532414	1336.28256476751	2237.27118661127	2458.0392320117	2004.01994297955	1589.85611685641	2037.18219749682	2349.27061278771	3402.57862532339	1436.42173673226	2311.79910725934	1711.59467547928	2560.68778836093	1336.38450935637	1765.82018546554	3246.8965385616	3830.04566752674	1262.36491638845	2020.40218797446	1713.59132558882	1909.92291443384	F46F11.5
560	let-355	721.509740041307	39.0025175060441	131.069323215348	307.868573384839	457.989203160234	500.985865359951	450.67801658223	368.45544577489	368.922794598664	634.336652231038	311.728042364473	338.341029334209	260.366358669346	449.497135547786	427.750893272118	206.876316181085	280.700025754676	293.171831526335	236.191200130881	258.220617313708	213.38540534012	252.146036424361	182.377218180335	152.080495856048	148.760015043287	213.243213721205	108.139258410945	60.4952959322936	T05E8.3
561	pqn-52	42.9620510707608	309.53061765435	497.559315436725	762.871123608215	245.588413288821	395.07673942875	314.426523196905	547.25406091516	108.806722830943	554.569767818752	171.768513139608	195.196747692813	254.644021116174	467.765922720333	247.468448725492	304.076268383978	79.7049455846611	557.272154619192	78.5193265850649	351.27309202135	68.5325389413523	215.441233653726	190.13795086886	156.986318303017	32.4757779319851	467.435305439598	102.197540915838	79.2200303875273	M01E11.4
562	C09D4.4	3.79076921212595	22.4057015460254	46.3783759069693	0.618209986716544	122.79420664441	154.698723270294	181.668657847101	170.835923777748	197.212185131083	136.743230421062	93.0412779506209	68.3188616924846	308.052504945784	220.924868133127	126.533641203532	220.803473511648	207.925945003464	93.3563932793356	155.138992043072	62.2288424607359	74.7627697542025	83.782701976449	60.1456783360678	59.57070114177	43.9994410691411	64.1274881842754	86.7490754285602	92.1833080873045	C09D4.4
563	C09D4.9	10.1087178990025	0	0	0	0	0	0	0	0	0	0	0	0	0	0	0	0	0	0	0	0	0.7979304950138	0	1.40166355627694	0	0	0	0	C09D4.9
564	C09D4.2	184.484101656796	57.2590150620648	13.6110451031323	11.1277797608978	278.776036706229	27.369774117052	13.9745121420847	20.2686689227837	61.2037815924052	81.6660959459121	47.7134758721133	39.0393495385626	84.881340372058	22.0924868133127	19.0360345173456	16.828648441098	66.7095740219446	45.8592809091473	40.5261040439045	39.547301750748	74.7627697542025	29.5234283155106	23.2821980655746	29.4349346818158	94.2845165767309	98.8954034649066	51.098770457919	69.1374810654784	C09D4.2
565	C09D4.1	17.6902563232545	470.519732466533	344.813142612685	76.0398283661349	96.2441079104839	110.66908664721	101.315213030114	85.4179618888742	47.6029412385374	91.1621536140414	89.8603795591466	65.065582564271	238.430731382185	182.687871725471	295.618418387013	200.783184848963	126.48828321044	183.846581501849	207.69628322501	311.725790270602	191.579597495144	335.92873840081	391.917000770507	258.957342022165	200.092696290618	242.602786624849	146.166250379629	155.559332397326	C09D4.1
566	mrpl-24	113.723076363779	87.1332837900986	57.9729698837117	22.2555595217956	16.5938117087041	26.1797839380497	17.4681401776058	32.5746464830453	30.6018907962026	28.4881730043879	12.7235935658969	26.0262330257084	44.8249774998509	45.0346846579068	43.6709027162633	76.309216207048	25.990743125433	23.7485561850941	44.9586466737065	30.8236322469065	14.018019328913	43.886177225759	36.8634802704932	48.7078085806237	21.9997205345705	23.9512305266571	14.2601219882565	20.1650986440979	F59A3.3
567	zipt-11	2.52717947475064	88.7929653861005	199.628661512607	209.573185496908	172.575641770523	128.518939332244	300.45201105482	286.656889050798	146.209033804079	77.8676728786604	192.44435268419	100.85165297462	61.9919901593682	136.378620520642	174.683610865053	227.76705217693	211.391377420188	146.585915763167	128.54373626426	236.702232537565	210.270289933694	174.746778408022	208.569691004106	257.205262576819	136.188746166389	131.345457726829	122.399380399201	86.421851331848	F59A3.4
568	rpa-4	48.0164100202621	39.8323583040451	51.4195037229442	12.3641997343309	19.9125740504449	30.9397446540587	24.4553962486482	14.4776206591312	52.7032563712378	55.07713447515	42.9421282849019	22.7729538974949	20.0281814361036	31.4393081574066	54.8685700794078	26.4035691058607	25.990743125433	47.087654504928	60.7891560658567	58.7393746591993	70.0900966445648	42.2903162357314	42.6840297868868	34.6911730178543	61.8087386447458	60.2643864864275	72.4889534403038	41.7705614770598	F59A3.6
569	F59A3.2	49.2799997576374	14.9371343640169	29.2385413326546	0	13.2750493669633	19.0398428640362	52.4044205328175	10.8582154943484	22.1013655750352	24.6897499371362	15.1092673595025	13.0131165128542	13.3521209574024	16.1445095943439	2.23953347262889	20.6005868847924	21.6589526045275	15.5593988798893	21.5294927733243	13.9578712061464	14.018019328913	13.5648184152346	23.2821980655746	12.2645561174232	40.8566238499167	15.4524067913917	13.0717784892351	28.8072837772827	F59A3.2
570	F59A3.12	2.52717947475064	19.0863383540216	104.351345790681	3.70925992029926	112.837919619188	114.239057184217	118.78335320772	117.99260837192	132.608193450211	208.913268698845	172.563737737476	126.877886000328	16.2132897339886	19.9682092351096	16.7965010447167	12.1862626642434	82.3040198972044	2.04728932630122	38.6264429168465	33.7315220815204	6.23023081285021	31.917219800552	13.5812822049185	15.4182991190464	11.523663137156	31.6774339223529	84.3723884305175	18.7247344552337	F59A3.12
571	cpd-1	90.9784610910229	79.6647166080902	103.343120227486	106.332117715246	112.837919619188	79.7293419931514	167.694145705016	200.515046128967	86.7053572559073	87.3637305467897	209.14406923943	149.650839897823	144.01216175484	101.540468238111	136.611541830362	155.810072635684	118.691060272811	79.0253679952271	97.5159378556452	95.3787865753335	118.374385444154	71.0158140562282	87.3082427459049	177.310439869033	101.617756754921	58.7191458072883	114.080975906052	48.9723824213805	F59A3.1
572	ostd-1	674.75691975842	390.025175060441	809.101014463976	908.150470486603	338.513758857564	674.724431494281	691.738351033191	870.828882646743	705.543593356893	343.757287586281	534.390929767668	461.965636206324	351.923759520106	387.043374748614	460.224128625237	822.862878947484	340.478734943172	467.600882127198	457.818331620983	533.306995668176	286.59061739111	368.643888696376	676.15383548773	911.081311580012	320.567356360885	231.013481531305	339.866240720113	276.549924261913	M01A10.3
573	tom-1	211.019486141678	99.5808957601127	57.4688571021142	63.675628631804	92.925345568743	70.2094205611333	87.3407008880292	96.2761773832227	147.909138848312	163.332191891824	108.150545310123	175.677072923532	139.243547127196	92.6185024096573	90.70110564147	89.0757770933983	213.990451732731	117.92386519495	126.010854761516	143.068179863	280.360386578259	100.539242371739	95.0689754344298	106.526430277048	267.139463634071	136.753800103816	155.6729983718	161.320789152783	M01A10.2
574	cey-3	1.26358973737532	0	170.89423296155	80.9855082598672	26.5500987339266	73.7793910981401	27.9490242841693	76.0075084604389	27.2016807077356	85.4645190131638	0	3.25327912821355	12.3983980318736	19.1184982038283	0	45.5534104353861	25.1243850212519	13.512109553588	4.43254262980205	4.07104576845936	9.34534621927531	35.1089417806072	123.201631430332	7.00831778138471	3.14281721922436	11.5893050935437	3.56503049706412	2.88072837772827	M01E11.5
575	klp-15	1.26358973737532	0	30.2467668958496	1.23641997343309	6.63752468348165	4.75996071600904	3.49362803552117	8.68657239547874	8.50052522116738	13.294480735381	11.1331443701598	3.25327912821355	2.86116877658622	8.07225479717196	21.2755679899745	11.6059644421366	7.79722293762989	4.50403651786268	2.53288150274403	2.32631186769106	10.9029039224879	11.968957425207	12.6111906188529	7.70914955952318	3.14281721922436	7.72620339569583	2.37668699804275	14.4036418886413	M01E11.6
576	M01E11.2	53.0707689697634	43.9815622940498	140.6474660657	235.538004939003	122.79420664441	135.658880406258	69.8725607104233	81.0746756911349	193.811975042616	148.138499622817	80.317684384724	97.5983738464065	104.909521808162	99.841046175548	89.5813389051556	47.2943051017066	56.3132767717714	57.3241011364341	79.152546960751	62.2288424607359	51.3994042060142	106.124755836835	148.424012668038	90.0568834907935	116.284237111301	106.621606860602	111.704288908009	82.1007587652556	M01E11.2
577	M01E11.1	1.26358973737532	1.65968159600188	34.2796691486295	27.2012394155279	23.2313363921858	20.2298330430384	3.49362803552117	25.3358361534796	5.10031513270043	9.49605766812932	4.77134758721133	55.3057451796303	40.0563628722072	12.3208099535783	14.5569675720878	31.0459548827154	6.93086483344879	23.7485561850941	20.2630520219522	9.88682543768701	6.23023081285021	14.3627489102484	24.2522896516403	17.1703785643925	18.8569033153462	16.9976474705308	5.94171749510687	12.9632776997772	M01E11.1
578	tns-1	20.2174357980051	48.9606070820554	18.1480601375097	63.0574186450875	26.5500987339266	47.5996071600904	24.4553962486482	67.3209360649602	64.6039916808721	22.7905384035104	88.2699303634095	35.7860704103491	47.6861462764371	46.3092512048286	45.9104361888922	48.7450506569737	58.9123510843147	48.725485965969	96.8827174799592	72.6972458653456	40.4965002835263	39.0985942556762	32.9831139262308	40.2978272429621	51.3326812473313	26.2690915453658	66.5472359451969	56.1742033657012	M01E11.7
579	trpp-8	44.2256408081361	147.711662044167	167.869556271965	170.625956333766	209.082027529672	252.277917948479	139.745121420847	131.746347998094	134.308298494445	96.859788214919	206.758395445824	165.917235538891	74.3903881912419	107.91330097272	155.647576347708	116.639942643473	92.7003171473776	123.656275308594	98.7823786070172	127.947152723008	110.586596928091	102.135103361766	115.440898741808	138.063860293279	89.0464878780236	93.4870610879195	116.457662904095	116.669499297995	F46F11.9
580	xrep-4	272.935383273069	192.523065136218	186.017616409475	211.427815457058	335.194996515823	173.73856613433	90.8343289235503	187.485187535749	343.421218935162	279.184095443002	240.953053154172	217.969701590308	244.153068935358	189.910415491362	204.917312745543	109.676363978191	311.022559401015	247.312550617187	230.492216749707	208.20491215835	348.892925519612	242.570870484195	238.64253017214	205.343710994572	342.567076895456	265.008776472367	354.126362708369	315.439757361245	F46F11.6
581	F46F11.10	53.0707689697634	43.1517214960488	43.8578119989819	3.09104993358272	3.31876234174082	19.0398428640362	48.9107924972963	7.96269136252218	15.3009453981013	7.59684613450345	10.3379197722912	3.25327912821355	74.3903881912419	11.471098922297	25.7546349352322	17.6990957742583	6.06450672926769	28.2525927029568	2.53288150274403	0.581577966922765	6.23023081285021	34.3110112855934	29.1027475819683	22.4266169004311	1.04760573974145	48.6750813928837	4.75337399608549	4.3210925665924	F46F11.10
582	F46F11.8	68.2338458182672	15.7669751620178	3.02467668958496	1.23641997343309	29.8688610756674	41.6496562650791	10.4808841065635	9.4104534284353	68.0042017693391	41.782653739769	36.5803315019535	16.2663956410677	69.6217735635981	30.1647416104847	2.23953347262889	10.4453679979229	12.1290134585354	17.6066882061905	50.6576300548806	26.1710085115244	49.8418465028017	17.5544708903036	20.3719233073778	15.0678832299771	29.3329607127607	22.4059898475179	26.1435569784702	43.210925665924	F46F11.8
583	F46F11.1	72.0246150303931	119.497074912135	52.9318420677367	69.2395185122529	195.806978162709	102.339155394194	108.302469101156	92.6567722184399	261.816176811955	186.122730295335	215.505866022378	84.5852573335523	113.49302813792	106.638734425798	132.132474885105	81.8220493170629	155.944458752598	107.687418563444	143.107804905038	88.3998509722603	130.834847069854	94.1557984116284	117.381081913939	113.885163947502	111.046208412594	100.440644144046	134.282815389415	125.31168443118	F46F11.1
584	col-53	8.84512816162723	0.829840798000939	0	8.65493981403161	0	0	0	0	0	3.79842306725173	0	9.75983738464065	6.67606047870119	0	1.11976673631444	0	0	2.04728932630122	3.79932225411605	1.7447339007683	12.4604616257004	2.3937914850414	0	4.9058224469693	2.09521147948291	0.772620339569583	0	0	M01A12.1
585	F55F8.2	17.6902563232545	281.316030522318	111.408924733046	38.3290191764257	99.5628702522247	293.927574213558	62.885304639381	46.3283861092199	56.1034664597047	188.02194182896	46.1230266763761	55.3057451796303	82.0201715954718	239.193655305675	181.40221128294	115.479346199259	121.290134585354	133.073806209579	164.637297678362	57.5762187253537	101.241250708816	278.477742759816	208.569691004106	97.7660330503167	111.046208412594	199.336047608952	111.704288908009	93.6236722761686	F55F8.2
586	F55F8.3	11.3723076363779	43.9815622940498	39.8249097462019	14.8370396811971	109.519157277447	218.958192936416	174.681401776058	60.8060067683512	69.7043068135726	70.2708267441569	34.1946577083478	26.0262330257084	36.2414711700922	69.2514490494226	82.8627384872689	41.2011737695849	47.6496957299604	58.1430168669546	27.2284761544983	38.9657237838253	29.5935963610385	86.1764934614904	63.0559530942647	43.101154355516	39.8090181101753	56.4012847885796	29.7085874755343	48.9723824213805	F55F8.3
587	cir-1	8.84512816162723	187.544020348212	134.093999904933	49.4567989373235	69.6940091765573	127.328949153242	41.923536426254	52.843315405829	83.3051471674404	77.8676728786604	46.1230266763761	45.5459077949897	55.315929680667	65.427749408657	47.0302029252067	114.318749755045	74.5067969595745	70.4267528247619	58.8894949387987	102.939300145329	90.338346786328	134.850253657332	82.4577848155769	108.628925611463	141.426774865096	84.2156170130845	98.632510418774	106.586949975946	F55F8.4
588	wdr-12	31.589743434383	97.9212141641108	47.3866014701643	17.3098796280632	39.8251481008899	136.84887058526	80.3534448169868	28.2313602853059	35.702205928903	77.8676728786604	22.2662887403195	26.0262330257084	15.2595668084599	56.9306390958444	27.9941684078611	28.724761994288	16.4608039794409	45.0403651786268	13.2976278894062	15.7026051069147	21.8058078449757	87.772354451518	63.0559530942647	35.0415889069236	18.8569033153462	46.357220374175	28.520243976513	14.4036418886413	F55F8.5
589	wdr-12	13.8994871111285	71.3663086280808	8.06580450555988	58.1117387513551	92.925345568743	270.127770633513	73.3661887459445	108.582154943484	190.411764954149	55.07713447515	104.174422320781	152.904119026037	60.0845443083107	70.9508711119852	70.54530438781	62.962357098591	49.3824119383226	37.6701236039424	50.6576300548806	25.0078525776789	84.1081159734778	54.2592736609384	52.3849456475429	66.5790189231547	26.1901434935364	52.5381830907316	34.4619614716198	50.4127466102446	F55F8.6
590	zipt-2.4	117.513845575905	189.203701944214	136.110451031323	72.3305684458356	398.251481008899	381.986847459725	153.719633562931	214.992666788099	215.913340617652	161.432980358198	207.553620043693	429.432844924189	146.873330531426	191.184982038283	214.995213372373	162.193353078859	252.1102083167	52.001148888051	119.045430628969	122.712951020703	96.5685775991782	180.332291873119	111.560532397545	119.491818172609	91.1416993575065	121.301393312425	66.5472359451969	89.3025797095762	F55F8.9
591	T19B4.5	22.7446152727557	0	0	0	0	0	0	5.79104826365249	1.70010504423348	0	0	0	0	0.849711031281259	1.11976673631444	0.290149111053415	1.7327162083622	4.50403651786268	0	1.16315593384553	0	6.3834439601104	2.91027475819683	0.700831778138471	0	1.54524067913917	0	0	T19B4.5
592	dnj-21	45.4892305455115	47.3009254860535	85.1950600899763	100.15001784808	26.5500987339266	76.1593714561446	69.8725607104233	31.8507654500887	34.0021008846695	15.1936922690069	67.5940908188271	19.5196747692813	58.1770984572532	58.2052056427663	108.617373422501	80.9516019839027	51.1151281466848	30.7093398945183	51.9240708062526	52.3420170230489	24.9209232514008	43.886177225759	66.9363194385271	51.8615515822469	50.2850755075898	53.3108034303012	30.8969309745557	48.9723824213805	T19B4.4
593	T19B4.3	269.144614060943	243.973194612276	244.494699074784	450.67508031636	205.763265187931	178.498526850339	216.604938202312	207.753856458533	181.911239732982	131.045595820185	174.154186933213	113.864769487474	146.873330531426	165.268795584205	246.348681989178	227.76705217693	162.008965481866	163.783146104098	137.408821523864	187.849683316053	107.471481521666	124.477157222153	153.274470598366	207.446206328987	192.759456112428	152.206206895208	198.453364336569	99.3851290316252	T19B4.3
594	unc-40	142.785640323411	164.308478004186	150.225608916053	35.237969242843	268.819749681007	176.118546492334	146.732377491889	253.358361534796	204.012605308017	127.247172752933	118.488465082415	61.8123034360575	315.682288350013	206.904636116987	232.911481153405	229.217797732198	246.912059691613	205.138390495382	202.630520219522	149.465537499151	129.277289366642	104.528894846808	196.928591971319	135.260533180725	241.996925880276	163.022891649182	86.7490754285602	141.155690508685	T19B4.7
595	npp-7	150.367178747663	182.564975560207	295.410090016131	89.6404480738989	162.6193547453	173.73856613433	167.694145705016	115.097084240093	39.10241601737	81.6660959459121	109.74099450586	191.943468564599	634.225745476613	743.072296855461	435.589260426319	557.086293222556	375.133059110416	390.213345593012	414.126125698649	328.00997334444	383.159194990288	395.773525526845	261.924728237715	292.597267372812	233.616079962344	255.737332397532	235.292012806232	190.128072930066	T19B4.2
596	rpt-5	175.638973495169	149.371343640169	356.911849371025	192.881515855562	248.907175630562	286.787633139545	447.184388546709	439.395787004633	282.217437342757	438.717864267574	471.568186536053	175.677072923532	262.273804520404	159.745673880877	380.720690346911	391.121001700003	308.423485088471	233.800441063599	282.416287555959	247.752213909098	288.148175094322	188.311596823257	372.515169049194	519.316347600607	299.615241566056	254.964712057962	318.476057737728	305.357208039196	F56H1.4
597	nlp-62	70.7610252930178	84.6437613960958	103.847233009083	165.062066453317	298.688610756674	159.458683986303	157.213261598453	112.201560108267	244.815126369621	260.191980106743	283.895181439074	175.677072923532	82.0201715954718	92.6185024096573	54.8685700794078	43.8125157690656	65.8432159177635	74.1118736121041	86.751191468983	113.407703549939	190.022039791931	82.1868409864214	90.2185175041018	53.9640469166623	108.950996933111	158.387169611765	207.96011232874	194.449165496658	F33D11.8
598	lim-7	58.1251279192646	64.7275822440733	28.7344285510571	89.0222380871823	26.5500987339266	127.328949153242	108.302469101156	45.6045050762634	54.4033614154713	20.8913268698845	89.8603795591466	117.118048615688	90.6036779252305	86.2456696750478	94.0604058504134	36.8489371037837	139.483654773157	78.6159101299668	64.5884783199728	122.131373053781	63.8598658317146	60.6427176210488	34.923297098362	38.8961636866851	106.855785453628	62.5822475051362	43.9687094637908	36.0091047216033	C04F1.3
599	rad-8	11.3723076363779	39.0025175060441	59.9894210101016	42.6564890834415	26.5500987339266	20.2298330430384	24.4553962486482	26.0597171864362	23.8014706192687	15.1936922690069	16.6997165552396	26.0262330257084	13.3521209574024	29.7398860948441	27.9941684078611	24.9528235505937	16.4608039794409	13.1026516883278	27.2284761544983	25.0078525776789	10.9029039224879	23.1399843554002	36.8634802704932	34.6911730178543	12.5712688768975	15.4524067913917	41.5920224657481	31.6880121550109	F56H1.6
600	ccpp-1	31.589743434383	52.2799702740592	121.995293146593	178.044476174365	56.418959809594	146.368792017278	101.315213030114	79.6269136252217	79.9049370789734	37.9842306725173	130.416834050443	178.930352051745	39.1026399466784	28.4653195479222	36.9523022983767	41.7814719916917	27.7234593337952	45.8592809091473	31.0277984086144	63.9735763615042	57.6296350188644	52.6634126709108	64.0260446803303	63.7756918106009	76.4752190011261	56.4012847885796	46.3453964618335	93.6236722761686	F56H1.5
601	oxy-5	61.9158971313906	50.6202886780573	80.6580450555988	55.6388988044889	16.5938117087041	38.0796857280723	55.8980485683387	32.5746464830453	18.7011554865682	34.1858076052655	47.7134758721133	35.7860704103491	35.2877482445634	41.2109850171411	54.8685700794078	69.3456375417661	35.5206822714251	33.57554495134	29.7613576572424	34.8946780153659	23.3633655481883	61.4406481160626	81.4876932295113	82.3477339312703	56.5707099460385	47.9024610533141	67.7355794442183	82.1007587652556	F56H1.7
602	lron-8	13.8994871111285	74.6856718200845	43.8578119989819	87.7858181137492	0	15.4698723270294	52.4044205328175	51.3955533399159	5.10031513270043	20.8913268698845	31.0137593168736	22.7729538974949	11.4446751063449	30.5895971261253	52.6290366067789	56.5790766554158	17.327162083622	36.0322921429015	34.8271206627304	10.4684034046098	3.1151154064251	43.886177225759	78.5774184713144	78.843575040578	26.1901434935364	27.0417118849354	23.7668699804275	31.6880121550109	T22E7.1
603	hil-5	53.0707689697634	0	442.611022242599	76.0398283661349	43.1439104426307	82.1093223511559	13.9745121420847	121.612013536702	49.3030462827708	28.4881730043879	3.18089839147422	0	30.5191336169197	31.4393081574066	16.7965010447167	96.619653980787	26.8571012296141	0.818915730520488	2.53288150274403	0	7.78778851606276	47.875829700828	379.305810151654	26.2811916801927	0	18.54288814967	1.18834349902137	0	B0414.3
604	cpb-3	1.26358973737532	5.80888558600657	26.2138646430696	33.3833392826934	0	17.8498526850339	0	36.9179326807846	1.70010504423348	18.9921153362586	0.795224597868554	3.25327912821355	107.770690584748	0.849711031281259	50.38950313415	62.6722079875375	38.9861146881495	0	16.4637297678362	2.32631186769106	0	19.948262375345	26.1924728237715	1.40166355627694	4.19042295896582	9.27144407483499	5.94171749510687	0	B0414.5
605	glh-3	1.26358973737532	1.65968159600188	2.52056390798746	0.618209986716544	3.31876234174082	23.7998035800452	0	10.8582154943484	3.40021008846695	28.4881730043879	0	0	5.72233755317245	1.69942206256252	0	10.1552188868695	28.5898174379763	1.22837359578073	0	0	0	1.5958609900276	1.94018317213122	4.20499066883083	0	2.31786101870875	1.18834349902137	0	B0414.6
606	mtk-1	221.128204040681	58.9186966580667	82.6744961819888	27.8194494022445	102.881632593966	107.099116110203	122.276981243241	99.1717015150489	122.40756318481	115.851903551178	117.693240484546	159.410677282464	69.6217735635981	63.3034718304538	44.7906694525778	65.8638482091251	41.5851890006928	143.719710706346	130.443397391318	113.407703549939	104.356366115241	95.751659401656	84.3979679877081	109.329757389601	127.807900248457	97.3501627857674	148.542937377672	135.394233753228	B0414.7
607	vps-51	11.3723076363779	34.8533135160394	18.1480601375097	47.6021689771739	16.5938117087041	32.129734833061	10.4808841065635	36.9179326807846	61.2037815924052	9.49605766812932	25.4471871317937	48.7991869232033	17.1670126595174	22.5173423289534	41.4313692436345	11.6059644421366	26.8571012296141	26.2053033766556	35.4603410384164	27.33416444537	31.151154064251	15.1606794052622	35.8933886844276	38.1953319085467	27.2377492332778	20.8607491683787	32.0852744735771	31.6880121550109	B0414.8
608	C32F10.4	802.379483233327	91.2824877801033	75.1128044580264	161.971016519734	816.415536068242	85.6792928881627	48.9107924972963	94.8284153173095	637.539391587554	440.6170758012	329.222983517581	601.856638719507	351.923759520106	118.109833348095	23.5151014626033	24.0823762174334	136.884580460614	227.658573084696	181.101027446198	248.333791876021	252.324347920433	141.233697617443	77.6073268852488	39.2465795757544	501.803149336157	275.825461226341	298.274218254365	437.870713414696	C32F10.4
609	lin-35	6.31794868687659	2.48952239400282	52.4277292861392	17.9280896147798	0	30.9397446540587	38.4299083907328	35.4701706148715	40.8025210616034	17.0929038026328	17.4949411531082	42.2926286667762	37.1951940956209	48.0086732673912	54.8685700794078	42.6519193248519	22.5253107087086	19.6539775324917	21.5294927733243	24.4262746107561	4.67267310963766	28.7254978204968	33.9532055122964	31.5374300162312	11.523663137156	27.814332224505	27.3319004774916	27.3669195884185	C32F10.2
610	C32F10.8	237.55487062656	327.787115210371	489.493510931165	267.684924248263	89.6065832270022	249.897937590474	373.818199800765	272.903149424624	85.0052522116738	212.711691766097	249.700523730726	286.288563282792	197.42064558445	153.372841146267	207.156846218172	289.568812831308	180.202485669669	232.981525333079	188.69967195443	227.978563033724	197.809828307994	206.663998208574	681.004293418058	599.561586197462	177.045370016306	321.410061260946	337.48955372207	180.045523608017	C32F10.8
611	ZK484.4	241.345639838686	283.805552916321	194.083420915035	271.394184168563	311.963660123637	123.758978616235	118.78335320772	246.843432238187	309.419118050493	140.541653488314	313.31849156021	406.659891026694	203.142983137622	130.855498817314	78.3836715420111	149.136643081455	271.170086608684	209.232969147985	188.69967195443	327.428395377517	105.913923818454	87.772354451518	111.560532397545	106.176014387978	126.760294508716	133.663318745538	128.341097894308	138.274962130957	ZK484.4
612	twk-47	21.4810255353804	0.829840798000939	4.53701503437743	21.0191395483625	9.95628702522247	9.51992143201808	6.98725607104233	10.8582154943484	1.70010504423348	13.294480735381	4.77134758721133	6.5065582564271	25.750518989276	11.0462434066564	6.71860041788667	3.19164022158756	25.1243850212519	8.18915730520488	15.1972890164642	20.9368068092195	4.67267310963766	7.979304950138	5.82054951639366	3.85457477976159	7.33324017819018	9.27144407483499	13.0717784892351	11.5229135109131	F33D11.5
613	F33D11.16	1.26358973737532	0	3.02467668958496	0	23.2313363921858	0	0	5.79104826365249	3.40021008846695	0	29.4233101211365	0	12.3983980318736	5.52312170332819	0	5.80298222106829	23.3916688128897	6.5513258441639	12.0311871380341	5.81577966922765	49.8418465028017	4.7875829700828	0	2.45291122348465	16.7616918358633	22.4059898475179	20.2018394833633	23.0458270218261	F33D11.16
614	hpo-3	41.6984613333855	4.1492039900047	13.6110451031323	63.675628631804	69.6940091765573	48.7895973390926	52.4044205328175	55.7388395376552	13.6008403538678	47.4802883406466	31.0137593168736	81.3319782053388	46.7324233509083	34.413296766891	22.3953347262889	48.4549015459202	87.502168522291	49.9538595617497	36.7267817897884	51.1788610892033	80.9930005670527	32.7151502955658	83.4278764016425	50.1094721369007	17.8092975756047	18.54288814967	41.5920224657481	18.7247344552337	F33D11.9
615	dhhc-3	50.5435894950127	67.2171046380761	80.6580450555988	76.0398283661349	79.6502962017797	55.9295384131062	69.8725607104233	59.358244702438	49.3030462827708	74.0692498114087	28.628085523268	58.5590243078439	48.6398692019658	22.5173423289534	21.2755679899745	53.0972873227749	51.1151281466848	31.5282556250388	63.9552579442868	52.9235949899716	93.4534621927531	41.4923857407176	63.0559530942647	67.2798507012932	45.0470468088825	47.9024610533141	70.112266442261	70.5778452543425	F33D11.12
616	F33D11.10	89.7148713536476	34.8533135160394	126.532308180971	119.314527436293	106.200394935706	105.909125931201	62.885304639381	55.7388395376552	35.702205928903	106.355845883048	81.1129089825925	61.8123034360575	151.64194515907	86.2456696750478	87.3418054325267	60.3510150991102	53.7142024592281	78.2064522647066	43.0589855466485	61.0656865268903	46.7267310963766	89.3682154415456	97.9792501926266	101.620607830078	64.9515558639702	88.851339050502	53.4754574559618	80.6603945763914	F33D11.10
617	vpr-1	423.302562020732	370.93883670642	747.599255109082	735.051674205971	219.038314554894	410.54661175578	373.818199800765	374.970375071499	270.316702033123	233.603018635981	313.31849156021	400.153332770267	318.5434571266	340.734123543785	255.306815879693	400.986071475819	505.086774737581	363.189126485836	406.527481190417	516.441234627415	275.687713468622	356.674931271169	572.35403577871	452.386912788383	415.899478677357	353.860115522869	459.888934121271	508.448558669039	F33D11.11
618	cdc-7	1.26358973737532	3.31936319200376	13.6110451031323	0	9.95628702522247	3.56997053700678	0	16.6492637580009	27.2016807077356	0	9.54269517442265	0	6.67606047870119	5.94797721896882	2.23953347262889	2.90149111053415	10.3962972501732	3.27566292208195	0	2.32631186769106	0	7.979304950138	13.5812822049185	5.60665422510777	2.09521147948291	5.40834237698708	2.37668699804275	0	C34G6.5
619	noah-1	1.26358973737532	4.97904478800564	39.3207969646044	464.275700024124	13.2750493669633	4.75996071600904	24.4553962486482	745.597463945258	17.0010504423348	0	0.795224597868554	13.0131165128542	18.1207355850461	26.7658974853597	14.5569675720878	758.449776293626	0	4.91349438312293	11.3979667623481	69.7893560307318	31.151154064251	27.927567325483	63.0559530942647	2122.46904009236	10.4760573974145	2.31786101870875	1.18834349902137	7.20182094432066	C34G6.6
620	pgp-2	60.6523073940153	46.4710846880526	10.0822556319499	72.3305684458356	202.44450284619	42.8396464440813	104.808841065635	90.4851291195702	28.9017857519691	72.1700382777828	51.689598861456	65.065582564271	32.4265794679772	16.5693651099846	45.9104361888922	34.2375951043029	36.3870403756062	18.425603936711	26.5952557788123	33.7315220815204	42.0540579867389	24.7358453454278	27.1625644098371	41.699490799239	27.2377492332778	15.4524067913917	27.3319004774916	23.0458270218261	C34G6.4
621	gld-2	641.903586586662	33.1936319200376	320.111616314408	61.8209986716544	686.98380474035	641.404706482218	454.171644617752	513.231652366202	416.525735837202	600.150844625773	405.564544912963	65.065582564271	621.82734744474	1053.21682327312	807.351816882715	497.605725456606	1081.21491401801	740.299820390521	498.977656040574	289.044249560614	350.450483222824	487.535532453432	289.087292647552	428.208216442606	512.279206733571	497.567498682811	250.74047829351	388.898330993316	ZC308.1
622	tyr-4	2.52717947475064	22.4057015460254	87.7156239979637	221.937385231239	9.95628702522247	73.7793910981401	160.706889633974	157.082184151574	6.80042017693391	26.5889614707621	63.6179678294843	22.7729538974949	16.2132897339886	55.6560725489225	165.725476974538	178.731852408903	6.93086483344879	55.2768118101329	28.4949169058703	119.223483219167	23.3633655481883	77.3992580163386	164.915569631154	287.341029036773	14.6664803563804	91.1692000692108	53.4754574559618	79.2200303875273	C34G6.2
623	stam-1	56.8615381818893	31.5339503240357	124.515857054581	136.00619707764	112.837919619188	69.019430382131	31.4426523196905	99.8955825480055	119.007353096343	60.7747690760276	107.355320712255	107.358211231047	131.613763722966	53.95665048636	115.335973840388	143.913959082494	220.054958461999	109.734707889745	77.2528858336929	155.862895135301	242.979001701158	105.326825341822	178.496851836072	160.49047719371	177.045370016306	91.9418204087804	124.776067397244	125.31168443118	C34G6.7
624	hpo-27	1.26358973737532	24.0653831420272	0	6.18209986716544	13.2750493669633	0	3.49362803552117	2.17164309886968	0	3.79842306725173	0.795224597868554	3.25327912821355	14.3058438829311	5.09826618768756	8.95813389051556	3.19164022158756	12.9953715627165	9.82698876624585	15.1972890164642	9.88682543768701	1.55755770321255	7.1813744551242	3.88036634426244	10.1620607830078	14.6664803563804	13.1345457726829	5.94171749510687	2.88072837772827	C34G6.1
625	B0207.6	2.52717947475064	10.7879303740122	44.8660375621768	27.2012394155279	0	13.0898919690249	17.4681401776058	8.68657239547874	11.9007353096343	7.59684613450345	0.795224597868554	16.2663956410677	30.5191336169197	27.1907530010003	19.0360345173456	17.4089466632049	22.5253107087086	14.3310252841085	18.9966112705802	11.6315593384553	24.9209232514008	14.3627489102484	20.3719233073778	12.6149720064925	20.9521147948291	21.6333695079483	11.8834349902137	20.1650986440979	B0207.6
626	gpa-14	11.3723076363779	5.80888558600657	1.00822556319499	6.80030985388198	3.31876234174082	9.51992143201808	0	0	3.40021008846695	1.89921153362586	3.18089839147422	3.25327912821355	13.3521209574024	12.3208099535783	7.83836715420111	3.48178933264097	6.06450672926769	3.68512078734219	6.96542413254608	4.07104576845936	7.78778851606276	6.3834439601104	4.85045793032805	3.85457477976159	10.4760573974145	7.72620339569583	5.94171749510687	5.76145675545653	B0207.3
627	ech-1.2	630.531278950284	321.978229624364	851.446488118165	838.292741987633	988.991177838765	273.69774117052	730.168259423924	668.142193418906	620.538341145219	400.733633595057	266.400240285966	289.541842411006	672.374662497763	325.014469465082	697.614676723899	1072.39111445342	305.824410775928	306.274483214662	174.768823689338	323.93892757598	520.224272872992	434.872119782521	754.731253959045	1037.58144753401	394.947363882528	267.326637491076	209.148455827762	172.843702663696	T08B2.7
628	fars-1	416.984613333855	441.4753045365	400.265548588409	307.250363398122	258.863462655784	397.456719786755	331.894663374511	297.515104545147	323.019958404361	197.51799949709	128.031160256837	260.262330257084	222.217441648197	334.361290809176	410.954392227401	411.431439473742	197.529647753291	239.123393311982	271.651541169297	219.836471496805	230.518540075458	328.747363945686	419.079565180344	392.115379868475	191.711850372686	290.505247678163	163.991402864949	132.5135053755	T08B2.9
629	ZK484.3	270.408203798318	243.973194612276	78.1374811476114	92.7314980074816	199.125740504449	110.66908664721	125.770609278762	120.164251470789	192.111869998383	174.727461093579	233.000807175486	276.528725898152	272.76475670122	160.595384912158	125.413874467218	143.913959082494	174.137978940401	198.996522516479	230.492216749707	182.033903646825	85.6656736766903	77.3992580163386	105.739982881152	125.799304175856	143.521986344579	107.394227200172	192.511646841462	142.596054697549	ZK484.3
630	rps-17	3132.43895895341	4900.20991219555	5215.04672562606	7908.76036006475	1865.14443605834	2947.6056733886	4017.67224084934	2677.63594090632	2539.95693608481	2351.22387862882	2250.48561196801	2820.59300416115	1590.80983978194	3121.83832892735	3172.29916397882	3683.73311393415	1505.73038506675	1919.94793020528	1779.98247605337	1777.88384488289	2174.35055368472	4387.81979208089	4945.52690576248	4840.99550749149	2672.44224208045	3468.29270432786	3279.82805729899	2895.13201961691	T08B2.10
631	B0207.10	17.6902563232545	12.4476119700141	1.51233834479248	21.637349535079	16.5938117087041	10.7099116110203	10.4808841065635	7.96269136252218	17.0010504423348	13.294480735381	10.3379197722912	16.2663956410677	7.62978340422993	4.2485551564063	8.95813389051556	3.77193844369439	13.8617296668976	3.27566292208195	12.0311871380341	2.90788983461383	15.5755770321255	8.7772354451518	4.85045793032805	4.20499066883083	13.6188746166389	12.3619254331133	11.8834349902137	4.3210925665924	B0207.10
632	avr-14	2.52717947475064	132.77452768015	48.8989398149568	34.6197592561265	19.9125740504449	55.9295384131062	45.4171644617752	45.6045050762634	18.7011554865682	37.9842306725173	33.3994331104793	52.0524660514168	141.150992978254	91.3439358627354	68.3057709151811	83.8530930944368	71.0413645428501	105.230671371883	58.8894949387987	77.9314475676505	102.798808412028	94.9537289066422	70.8166857827895	51.5111356931776	169.712129838116	81.8977559943758	74.8656404383465	95.0640364650328	B0207.12
633	C06A5.3	48.0164100202621	58.0888558600658	53.9400676309317	25.9648194420948	49.7814351261123	66.6394500241265	38.4299083907328	48.5000292080896	57.8035715039382	112.053480483926	45.3278020785076	58.5590243078439	105.86324473369	60.3294832209694	53.7488033430933	33.6572968821961	40.7188308965117	41.7647022565449	49.3911893035086	51.7604390561261	66.9749812381397	37.5027332656486	35.8933886844276	42.0499066883083	81.7132476998334	50.9929424115925	49.9104269588977	54.733839176837	C06A5.3
634	sir-2.4	53.0707689697634	9.95808957601127	62.0058721364916	0	19.9125740504449	10.7099116110203	6.98725607104233	10.1343344613919	10.2006302654009	11.3952692017552	18.2901657509767	16.2663956410677	15.2595668084599	14.0202320161408	24.6348681989178	9.8650697758161	10.3962972501732	10.6459044967663	6.33220375686008	18.6104949415285	29.5935963610385	8.7772354451518	15.5214653770498	8.76039722673089	12.5712688768975	12.3619254331133	33.2736179725984	44.6512898547881	C06A5.11
635	unc-94	970.436918304244	313.679821644355	340.780240359905	225.028435164822	471.264252527197	248.707947411472	174.681401776058	303.306152808799	477.729517429607	406.431268195935	428.626058251151	292.79512153922	886.96232074173	891.346871814041	442.307860844206	506.890497010315	664.496665906903	981.879960894065	837.117336656902	982.28518613255	538.914965311543	668.665754821564	171.706210733613	298.203921597919	414.851872937616	710.038092064447	563.274818536131	465.237633003115	C06A5.7
636	C06A5.8	7.58153842425191	0	6.5534661607674	0	13.2750493669633	3.56997053700678	0	4.34328619773937	13.6008403538678	9.49605766812932	0	0	6.67606047870119	0.849711031281259	0	0	3.4654324167244	1.63783146104098	0	0	0	8.7772354451518	0	0	0	1.54524067913917	0	0	C06A5.8
637	inst-1	157.948717171915	24.0653831420272	75.6169172396239	95.8225479410643	23.2313363921858	163.02865452331	115.289725172199	164.320994481139	52.7032563712378	150.037711156443	143.14042761634	237.489376359589	65.8068818614832	48.8583842986724	25.7546349352322	57.7396730996295	64.9768578135824	56.0957275406534	80.418987712123	51.1788610892033	34.2662694706761	47.875829700828	52.3849456475429	51.5111356931776	51.3326812473313	40.1762576576183	30.8969309745557	18.7247344552337	C06A5.1
638	csn-2	56.8615381818893	127.795482892145	47.8907142517618	126.114837290175	149.344305378337	95.1992143201808	73.3661887459445	68.0448170979168	68.0042017693391	68.3716152105311	88.2699303634095	39.0393495385626	72.4829423401844	78.1734148778759	62.7069372336089	58.0298222106829	36.3870403756062	66.7416320374197	38.6264429168465	48.2709712545895	84.1081159734778	81.3889104914076	72.7568689549208	52.9127992494546	120.474660070267	68.7632102216929	81.9957014324747	57.6145675545653	B0025.2
639	B0025.4	88.4512816162723	29.0444279300329	149.217383352858	173.098796280632	92.925345568743	111.859076826212	76.8598167814657	86.1418429218308	85.0052522116738	74.0692498114087	48.5087004699818	65.065582564271	63.8994360104257	45.4595401735474	70.54530438781	29.0149111053415	45.9169795215983	61.4186797890366	83.585089590553	60.4841085599676	51.3994042060142	54.2592736609384	101.859616536889	57.1177899182854	38.7614123704338	65.6727288634145	39.2153354677053	17.2843702663696	B0025.4
640	vps-34	3.79076921212595	24.0653831420272	8.06580450555988	23.4919794952287	63.0564844930756	38.0796857280723	17.4681401776058	40.5373378455674	51.0031513270043	39.8834422061431	28.628085523268	32.5327912821355	29.565410691391	87.0953807063291	90.70110564147	73.9880233186207	58.0459929801336	92.5374775488151	93.0833952258431	54.0867509238171	29.5935963610385	39.89652475069	23.2821980655746	30.1357664599543	36.6662008909509	42.4941186763271	32.0852744735771	66.2567526877501	B0025.1
641	let-391	2.52717947475064	4.1492039900047	29.2385413326546	4.32746990701581	6.63752468348165	21.4198232220407	0	6.51492929660905	30.6018907962026	22.7905384035104	8.7474705765541	19.5196747692813	31.4728565424485	24.2167643915159	15.6767343084022	30.1755075495551	7.79722293762989	11.0553623620266	6.96542413254608	5.23420170230489	7.78778851606276	15.958609900276	9.7009158606561	7.00831778138471	9.42845165767309	10.8166847539742	15.4484654872778	2.88072837772827	C27A12.3
642	ceh-2	59.38871765664	0	6.5534661607674	1.23641997343309	0	0	0	2.17164309886968	0	0	1.59044919573711	0	4.76861462764371	8.07225479717196	3.35930020894333	3.77193844369439	0	15.5593988798893	6.33220375686008	13.9578712061464	26.4784809546134	15.958609900276	1.94018317213122	5.957070114177	11.523663137156	5.40834237698708	11.8834349902137	1.44036418886413	C27A12.5
643	ari-1.1	348.750767515588	49.7904478800564	173.414796869537	101.386437821513	335.194996515823	195.158389356371	125.770609278762	207.753856458533	391.0241601737	319.067537649145	294.233101211365	338.341029334209	268.949864999105	141.052031192689	169.084777183481	146.815450193028	352.607748401707	147.404831493688	189.332892330116	165.749720572988	147.967981805192	113.30613029196	122.231539844267	153.832575301394	112.093814152336	155.296688253486	162.803059365928	92.1833080873045	C27A12.8
644	ari-1.3	80.8697431920204	57.2590150620648	25.7097518614721	27.8194494022445	149.344305378337	89.2492634251695	34.9362803552117	65.1492929660905	129.207983361744	55.07713447515	19.0853903488453	13.0131165128542	52.4547609040808	56.0809280645631	32.4732353531189	13.3468591084571	63.2441416052202	38.4890393344629	22.7959335246963	43.0367695522846	35.8238271738887	63.834439601104	70.8166857827895	62.7244441433932	48.1898640281069	123.619254331133	32.0852744735771	112.348406731402	C27A12.6
645	ari-1.2	50.5435894950127	8.29840798000939	32.767330803837	69.2395185122529	73.0127715182981	21.4198232220407	27.9490242841693	43.4328619773937	69.7043068135726	43.6818652733948	44.532577480639	58.5590243078439	31.4728565424485	31.8641636730472	44.7906694525778	18.2793939963651	45.9169795215983	22.5201825893134	33.5606799113584	30.2420542799838	62.3023081285021	36.7048027706348	34.923297098362	36.0928365741313	67.0467673434531	61.037006825997	46.3453964618335	48.9723824213805	C27A12.7
646	C27A12.9	1.26358973737532	0.829840798000939	28.7344285510571	0	23.2313363921858	11.8999017900226	17.4681401776058	5.06716723069593	3.40021008846695	17.0929038026328	19.0853903488453	3.25327912821355	10.4909521808162	11.471098922297	10.07790062683	25.8232708837539	24.2580269170708	14.7404831493688	12.6644075137202	16.2841830738374	7.78778851606276	13.5648184152346	26.1924728237715	21.0249533441541	6.28563443844873	12.3619254331133	7.13006099412824	8.6421851331848	C27A12.9
647	mbd-2	138.994871111285	85.4736021940968	66.542887170869	122.405577369876	76.3315338600389	40.4596660860768	38.4299083907328	31.8507654500887	73.1045169020395	75.9684613450345	34.1946577083478	48.7991869232033	5.72233755317245	24.2167643915159	36.9523022983767	31.3361039937688	32.0552498547007	35.213376412381	25.9620354031263	61.0656865268903	70.0900966445648	42.2903162357314	50.4447624754117	70.7840095919856	40.8566238499167	42.4941186763271	32.0852744735771	37.4494689104674	C27A12.10
648	haf-9	16.4266665858791	84.6437613960958	146.192706663273	127.351257263608	59.7377221513348	191.588418819364	202.630426060228	98.4478204820923	18.7011554865682	163.332191891824	102.583973125043	156.15739815425	2.86116877658622	73.0751486901883	162.366176765595	85.0136895386505	0	55.2768118101329	19.6298316462662	41.2920356515163	6.23023081285021	67.0261615811592	122.231539844267	92.5097947142782	2.09521147948291	104.303745841894	33.2736179725984	64.816388498886	ZK484.2
649	oaz-1	4158.47382570217	1760.09233255999	1816.31835209577	1404.57308981999	5472.63910153062	2302.63099636937	2812.37056859454	2601.62843244588	3789.53414359642	2622.81112793732	3434.57503819429	2631.90281472476	4705.66891455881	3075.10422220688	2652.72739832892	2843.46128832346	5567.21717746774	5401.9776163784	3792.3568299835	4000.09325649478	3250.6229266046	1811.30222368133	1603.56139176645	1724.74700599878	3218.24483248575	2332.54080516057	2245.96921315039	1964.65675361068	ZK484.1
650	nmrk-1	24.008205010131	14.107293566016	11.0904811951448	16.0734596546301	16.5938117087041	11.8999017900226	13.9745121420847	11.582096527305	1.70010504423348	3.79842306725173	18.2901657509767	16.2663956410677	0	8.92196582845322	19.0360345173456	9.28477155370927	14.7280877710787	11.0553623620266	13.2976278894062	14.5394491730691	3.1151154064251	11.1710269301932	19.4018317213122	7.00831778138471	1.04760573974145	6.95358305612625	10.6950914911924	4.3210925665924	T27A3.6
651	usp-5	16.4266665858791	58.0888558600658	38.3125714014094	35.237969242843	49.7814351261123	80.9193321721536	94.3279569590715	93.3806532513964	54.4033614154713	70.2708267441569	56.4609464486674	91.0918155899794	162.132897339886	51.4075173925162	108.617373422501	116.059644421366	113.492911647724	21.7012668587929	101.315260109761	138.997134094541	38.9389425803138	24.7358453454278	102.829708122955	154.883822968602	31.4281721922436	46.357220374175	62.9822054481328	24.4861912106903	T27A3.2
652	trak-1	168.057435070917	653.084708026739	256.089293051526	501.368299227117	906.022119295245	1932.54405069967	1680.43508508568	971.448346227705	1594.698531491	1971.38157190365	2066.78872986037	1636.39940149142	709.569856593384	1094.8526638059	853.262253071607	626.431930764322	705.215496803415	1306.9895059107	1278.47193851005	797.924970618034	876.904986908667	967.889690451739	810.026474364785	650.021474223432	969.035309260845	876.924085411477	638.140458974477	639.521699855675	T27A3.1
653	pept-3	10.1087178990025	312.020140048353	130.061097652153	59.9663687115047	169.256879428782	142.798821480271	59.3916766038598	96.2761773832227	90.1055673443743	119.650326618429	166.201940954528	52.0524660514168	168.808957818587	184.387293788033	71.6650711241245	85.0136895386505	90.9676009390154	81.4821151867885	133.609499269748	115.73401541763	224.288309262607	197.886762763422	89.2484259180361	67.6302665903625	174.950158536823	201.653908627661	120.022693401159	120.990591864587	F56F4.5
654	T09B4.5	332.324100929709	11.6177711720131	415.893044817931	286.23122384976	467.945490185456	185.638467924352	674.270210855585	301.13450970993	93.5057774328412	127.247172752933	75.5463367975127	65.065582564271	222.217441648197	280.829495838456	330.331187212761	647.032517649115	286.764532483944	139.625132053743	210.862385103441	760.122402768054	216.500520746545	150.010933062594	315.279765471323	172.755033311133	70.1895845626774	181.565779798852	97.4441669197526	181.485887796881	T09B4.5
655	T09B4.6	26.5353844848817	0.829840798000939	0	0	6.63752468348165	1.18999017900226	0	5.79104826365249	3.40021008846695	7.59684613450345	3.18089839147422	0	21.9356272871611	0	0	0	2.5990743125433	0.409457865260244	0	0	4.67267310963766	0.7979304950138	2.91027475819683	0	6.28563443844873	6.18096271655666	4.75337399608549	5.76145675545653	T09B4.6
656	T09B4.8	13.8994871111285	133.604368478151	154.76262395043	255.320724513933	0	210.6282616834	206.124054095749	138.98515832766	17.0010504423348	56.9763460087759	13.5188181637654	13.0131165128542	11.4446751063449	75.1994262683915	197.078945591342	137.820827750372	1.7327162083622	36.8512078734219	6.96542413254608	38.9657237838253	12.4604616257004	111.710269301932	246.403262860665	330.792599281358	5.23802869870727	102.758505162755	39.2153354677053	10.0825493220489	T09B4.8
657	T09B4.4	24.008205010131	7.46856718200845	18.1480601375097	32.7651292959768	29.8688610756674	9.51992143201808	17.4681401776058	20.9925499557403	28.9017857519691	3.79842306725173	14.314042761634	55.3057451796303	12.3983980318736	11.8959544379376	8.95813389051556	8.70447333160244	13.8617296668976	9.41753090098561	17.7301705192082	12.2131373053781	6.23023081285021	7.979304950138	7.76073268852488	22.4266169004311	8.38084591793163	1.54524067913917	5.94171749510687	8.6421851331848	T09B4.4
658	tin-44	118.77743531328	397.49374224245	95.2773157219261	164.443856466601	162.6193547453	523.595678760994	377.311827836286	133.917991096964	238.014706192687	269.688037774873	144.730876812077	159.410677282464	147.827053456955	250.664754227972	314.654452904359	233.570034397999	130.820073731346	194.083028133356	100.048819358389	116.315593384553	177.561578166231	280.871534244858	258.044361893452	187.122084762972	133.045928947165	211.697973042066	160.426372367885	60.4952959322936	T09B4.9
659	chn-1	368.968203313593	96.261532568109	118.970616457008	195.972565789144	225.675839238376	179.688517029341	136.251493385325	122.335894569659	367.222689554431	294.377787712009	208.348844641561	217.969701590308	81.066448669943	100.690757206829	68.3057709151811	95.16890842552	124.755567002078	163.373688238837	96.8827174799592	170.983922275293	130.834847069854	113.30613029196	175.586577077875	132.457206068171	185.426215934237	115.120430595868	143.789563381586	161.320789152783	T09B4.10
660	T09B4.2	55.597948444514	6.63872638400751	40.3290225277994	11.1277797608978	23.2313363921858	44.0296366230836	59.3916766038598	28.9552413182625	78.2048320347399	20.8913268698845	21.471064142451	19.5196747692813	46.7324233509083	19.543353719469	7.83836715420111	27.5641655500744	22.5253107087086	13.1026516883278	12.6644075137202	19.773650875374	29.5935963610385	23.937914850414	29.1027475819683	20.3241215660157	8.38084591793163	13.9071661122525	21.3901829823847	10.0825493220489	T09B4.2
661	pigv-1	8.84512816162723	258.910328976293	131.069323215348	272.012394155279	102.881632593966	115.429047363219	150.22600552741	231.6419305461	47.6029412385374	115.851903551178	109.74099450586	188.690189436386	164.040343190944	143.176308770892	187.001044964512	211.228552846886	101.363898189189	54.8673539448727	72.1871228282049	92.4708967407196	52.9569619092268	102.135103361766	113.500715569676	133.858869624448	96.3797280562138	61.8096271655666	73.6772969393251	69.1374810654784	T09B4.1
662	T05E7.3	35.3805126465089	29.0444279300329	45.3701503437743	48.2203789638904	33.1876234174082	33.3197250120633	48.9107924972963	18.097025823914	1.70010504423348	18.9921153362586	31.8089839147422	55.3057451796303	54.3622067551383	32.2890191886879	38.0720690346911	39.170129992211	53.7142024592281	43.8119915828461	55.7233930603687	47.6893932876667	15.5755770321255	27.1296368304692	66.9363194385271	36.0928365741313	19.9045090550876	57.1739051281491	35.6503049706412	51.8531107991088	T05E7.3
663	T05E7.4	27.798974222257	21.5758607480244	30.2467668958496	24.1101894819452	16.5938117087041	17.8498526850339	10.4808841065635	19.5447878898272	13.6008403538678	24.6897499371362	42.9421282849019	42.2926286667762	41.9638087232646	28.4653195479222	32.4732353531189	10.1552188868695	25.990743125433	22.5201825893134	53.1905115576246	59.9025305930448	52.9569619092268	45.4820382157866	23.2821980655746	4.9058224469693	19.9045090550876	37.08577629934	38.0269919686839	115.229135109131	T05E7.4
664	mrpl-23	83.396922666771	102.900258952116	65.534661607674	160.116386559585	43.1439104426307	97.5791946781853	132.757865349804	83.9701998229611	105.406512742476	37.9842306725173	32.6042085126107	45.5459077949897	61.9919901593682	85.8208141594072	88.4615721688411	65.8638482091251	39.8524727923306	59.7808483279956	21.5294927733243	69.207778063809	112.144154631304	71.813744551242	112.530623983611	56.0665422510777	39.8090181101753	50.9929424115925	42.7803659647694	37.4494689104674	T08B2.8
665	rbm-5	37.9076921212595	65.5574230420742	30.2467668958496	35.237969242843	26.5500987339266	24.9897937590474	17.4681401776058	14.4776206591312	64.6039916808721	74.0692498114087	43.7373528827705	35.7860704103491	51.501037978552	59.9046277053288	48.1499696615211	59.1904186548966	85.7694523139288	54.4578960796124	46.2250874250786	76.768291633805	98.1261353023908	101.337172866753	42.6840297868868	74.6385843717472	135.141140426648	74.9441729382495	71.3006099412824	113.788770920266	T08B2.5
666	T08B2.4	1.26358973737532	4.1492039900047	0	5.56388988044889	9.95628702522247	4.75996071600904	0	4.34328619773937	13.6008403538678	0	3.18089839147422	0	1.90744585105748	3.39884412512504	12.3174340994589	2.0310437773739	9.52993914599209	6.14186797890366	4.43254262980205	6.39735763615042	1.55755770321255	6.3834439601104	7.76073268852488	10.1620607830078	5.23802869870727	5.40834237698708	3.56503049706412	1.44036418886413	T08B2.4
667	spp-15	2.52717947475064	0	0.504112781597493	1.23641997343309	6.63752468348165	1.18999017900226	3.49362803552117	2.17164309886968	0	0	0	0	0	0	1.11976673631444	2.61134199948073	0	0.409457865260244	0	0.581577966922765	0	0	0.97009158606561	5.25623833603853	0	2.31786101870875	7.13006099412824	0	C48E7.10
668	cebp-2	31.589743434383	90.4526469821024	115.945939767423	178.662686161081	119.47544430267	123.758978616235	129.264237314283	68.7686981308733	100.306197609775	45.5810768070207	98.6078501357007	123.624606872115	84.881340372058	56.5057835802038	85.1022719598978	58.3199713217363	46.7833376257793	47.4971123701883	78.5193265850649	52.3420170230489	37.3813848771012	61.4406481160626	71.7867773688552	69.3823460357086	36.6662008909509	42.4941186763271	33.2736179725984	47.5320182325164	C48E7.11
669	lpd-2	99.8235892526501	213.269085086241	53.9400676309317	63.0574186450875	66.3752468348165	189.208438461359	97.8215849945927	39.0895757796543	86.7053572559073	96.859788214919	28.628085523268	22.7729538974949	99.1871842549891	98.5664796286261	72.7848378604389	49.0351997680271	103.962972501732	70.8362106900222	46.8583078007646	42.4551915853618	32.7087117674636	128.466809697222	94.0988838483642	41.3490749101698	46.094652548624	55.62866444901	28.520243976513	23.0458270218261	C48E7.3
670	let-611	29.0625639596323	160.159274014181	37.3043458382145	35.237969242843	152.663067720078	148.748772375282	59.3916766038598	35.4701706148715	59.5036765481717	140.541653488314	42.9421282849019	97.5983738464065	94.4185696273454	59.9046277053288	79.5034382783256	36.2686388816768	77.9722293762989	78.6159101299668	52.5572911819386	41.8736136184391	63.8598658317146	75.0054665312972	88.2783343319705	41.3490749101698	61.8087386447458	67.2179695425537	60.60551845009	47.5320182325164	C48E7.2
671	C48E7.1	141.522050586036	197.502109924224	564.102202607594	851.275151708681	16.5938117087041	54.7395482341039	202.630426060228	1255.20971114668	15.3009453981013	5.69763460087759	644.131924273529	517.271381385954	97.2797384039316	70.5260155963445	443.42762758052	601.479107213728	108.294763022637	121.199528117032	205.163401722266	387.912503937484	74.7627697542025	41.4923857407176	222.150973209025	838.194806653611	103.712968234404	41.7214983367575	230.538638810146	324.08194249443	C48E7.1
672	chdp-1	398.030767273225	1160.11743560531	1030.91063836687	598.427267141614	477.901777210678	1051.951318238	744.142771566008	1605.56813109765	1302.28046388284	1021.77580509071	1411.52366121668	1600.61333108107	398.656182871014	1370.58389345667	1174.63530639385	1312.34442929459	401.123802235849	622.375955195571	1441.84279543704	1678.4340125391	1082.50260373272	1011.7758676775	818.757298639375	865.176830111942	614.944569228234	782.664403983987	786.683396352149	1477.8136577746	C10G11.7
673	pnk-1	1135.96717390041	224.057015460254	270.204450936256	193.499725842278	786.546674992575	184.44847774535	174.681401776058	240.328502941578	890.855043178342	474.802883406466	489.858352287029	946.704226310143	183.114801701518	90.4942248314541	57.1081035520367	93.4280137591995	132.552789939708	138.806216323223	129.176956639946	131.436620524545	109.029039224879	82.1868409864214	79.54751005738	114.58599572564	137.23635190613	118.983532293716	135.471158888437	182.926251985745	C10G11.5
674	ima-2	44.2256408081361	81.324398204092	223.826075029287	39.5654391498588	43.1439104426307	140.418841122267	101.315213030114	100.619463580962	32.3019958404361	102.557422815797	0.795224597868554	16.2663956410677	87.7425091486442	67.5520269868601	58.2278702883511	65.2835499870183	39.8524727923306	23.7485561850941	0	8.72366950384148	3.1151154064251	63.0365091060902	146.483829495907	161.892140749987	1.04760573974145	23.9512305266571	8.31840449314961	7.20182094432066	F26B1.3
675	hrpk-1	88.4512816162723	138.583413266157	152.242060042443	98.2953878879305	82.9690585435206	168.978605418321	90.8343289235503	173.007566876618	146.209033804079	58.8755575424018	52.4848234593246	26.0262330257084	194.559476807863	297.398860948441	166.845243710852	322.93596060245	92.7003171473776	149.452120819989	151.972890164642	174.47339007683	121.489500850579	177.140569893064	229.91170589755	211.651196997818	107.90339119337	86.5334780317933	76.0539839373679	92.1833080873045	F26B1.2
676	bli-4	785.952816647448	269.698259350305	273.733240407439	140.333666984655	716.852665816018	299.877525108569	338.881919445553	403.201735356805	943.55829954958	353.253345254411	364.212865823798	283.035284154579	698.125181487039	348.806378340957	339.289321103277	360.655345039394	661.89759159436	492.577811908073	398.928836682185	586.230590658147	727.379447400262	288.850839194996	264.835002995912	348.31339373482	755.323738353588	378.583966389096	450.3821861291	547.33839176837	K04F10.4
677	mut-2	21.4810255353804	0	1.51233834479248	0	3.31876234174082	0	0	2.17164309886968	1.70010504423348	0	0	0	5.72233755317245	0.849711031281259	1.11976673631444	3.77193844369439	0	0	0	0.581577966922765	1.55755770321255	0.7979304950138	1.94018317213122	4.9058224469693	0	0	2.37668699804275	0	K04F10.6
678	K04F10.3	55.597948444514	86.3034429920977	50.9153909413468	37.7108091897092	13.2750493669633	63.0694794871198	45.4171644617752	78.9030325922652	54.4033614154713	87.3637305467897	116.102791288809	55.3057451796303	43.8712545743221	53.95665048636	78.3836715420111	58.0298222106829	70.175006438669	52.8200646185715	46.8583078007646	34.8946780153659	45.169173393164	63.0365091060902	72.7568689549208	67.2798507012932	64.9515558639702	68.7632102216929	103.385884414859	74.8989378209349	K04F10.3
679	K04F10.1	51.807179232388	5.80888558600657	9.57814285035236	7.41851984059853	26.5500987339266	13.0898919690249	13.9745121420847	7.23881032956561	5.10031513270043	15.1936922690069	0.795224597868554	6.5065582564271	24.7967960637473	6.79768825025008	15.6767343084022	9.28477155370927	4.3317905209055	22.5201825893134	34.1939002870444	11.6315593384553	20.2482501417632	23.937914850414	18.4317401352466	16.1191308971848	13.6188746166389	13.1345457726829	15.4484654872778	23.0458270218261	K04F10.1
680	K04F10.7	171.848204283043	349.362975958395	178.455924685512	140.333666984655	365.06385759149	229.668104547436	282.983870877214	338.052442390714	195.51208008685	282.982518510254	397.612298934277	201.70330594924	366.229603403037	143.601164286533	312.41491943173	247.207042617509	524.146653029565	416.418648969668	454.019009366867	372.20989883057	224.288309262607	174.746778408022	187.227676110663	247.74403357195	190.664244632945	215.561074739914	267.377287279809	259.265553995544	K04F10.7
681	spg-20	27.798974222257	0	0	21.637349535079	23.2313363921858	1.18999017900226	20.961768213127	14.4776206591312	32.3019958404361	18.9921153362586	71.5702138081699	45.5459077949897	52.4547609040808	17.8439316569064	27.9941684078611	17.6990957742583	61.511425396858	13.9215674188483	38.6264429168465	55.2499068576627	17.1331347353381	7.1813744551242	12.6111906188529	8.40998133766165	36.6662008909509	13.1345457726829	55.8521444540045	110.908042542538	F57B10.9
682	klu-2	46.7528202828868	196.672269126223	85.1950600899763	103.859277768379	199.125740504449	130.898919690249	115.289725172199	126.679180767398	120.707458140577	104.456634349422	162.225817965185	227.729538974949	82.0201715954718	86.6705251906885	138.851075302991	94.0083119813063	115.225627856086	76.1591629384054	80.418987712123	97.1235204761018	115.259270037729	130.860601182263	94.0988838483642	72.886504926401	83.8084591793163	100.440644144046	93.8791364226885	84.9814871429838	ZC328.2
683	cuti-1	15.1630768485038	33.1936319200376	132.581661560141	667.666785653867	6.63752468348165	10.7099116110203	13.9745121420847	243.224027073405	8.50052522116738	15.1936922690069	14.314042761634	22.7729538974949	5.72233755317245	11.8959544379376	42.5511359799489	264.615989280714	0.866358104181099	10.6459044967663	3.16610187843004	18.6104949415285	32.7087117674636	19.1503318803312	61.1157699221334	824.528586979911	27.2377492332778	5.40834237698708	19.013495984342	2.88072837772827	ZC328.1
684	ZC328.3	5.05435894950127	82.9840798000939	83.6827217451838	119.932737423009	33.1876234174082	67.8294402031288	17.4681401776058	27.5074792523493	100.306197609775	20.8913268698845	38.9660052955592	29.279512153922	85.8350632975868	96.8670575660636	36.9523022983767	47.8746033238134	64.9768578135824	90.4901882225139	55.0901726846827	99.4498323437928	68.5325389413523	92.5599374216008	31.0429307540995	53.9640469166623	93.2369108369894	78.8072746360975	54.6638009549832	99.3851290316252	ZC328.3
685	rbx-2	35.3805126465089	0	62.0058721364916	70.475938485686	29.8688610756674	9.51992143201808	10.4808841065635	41.261218878524	39.10241601737	39.8834422061431	34.1946577083478	61.8123034360575	18.1207355850461	31.8641636730472	11.1976673631444	18.2793939963651	12.1290134585354	18.0161460714507	35.4603410384164	3.48946780153659	51.3994042060142	15.958609900276	35.8933886844276	46.2548973571391	21.9997205345705	36.3131559597704	41.5920224657481	50.4127466102446	R10A10.2
686	ncbp-1	24.008205010131	83.8139205980949	77.6333683660139	72.9487784325522	116.156681960929	128.518939332244	94.3279569590715	88.3134860207005	95.2058824770747	74.0692498114087	38.9660052955592	162.663956410678	60.0845443083107	69.2514490494226	53.7488033430933	76.8895144291549	90.9676009390154	61.0092219237763	45.5918670493925	88.981428939183	85.6656736766903	82.1868409864214	115.440898741808	105.825598498909	57.61831568578	64.900108523845	79.619014434432	43.210925665924	F37E3.1
687	snt-4	2463.99998788187	3788.22324287429	2011.409998574	2421.5285179687	3096.40526484419	2424.0099946276	2040.27877274436	2760.15837866337	3641.62500474811	4485.93764242429	5122.83685946923	4561.0973377554	2843.04804100118	3841.96842793821	2912.51328115387	2232.11711133392	4323.12693986368	4574.8727285527	4881.49587616343	4367.06895362304	5088.54101639541	4194.72061228755	2161.36405375418	2093.73493718868	5049.45966555381	4784.83776295443	5926.26902961959	5405.68680080709	T23H2.2
688	D2092.4	63.1794868687659	4.97904478800564	41.8413608725919	171.244166320483	139.388018353115	57.1195285921085	157.213261598453	211.373261623316	146.209033804079	148.138499622817	63.6179678294843	107.358211231047	76.2978340422993	79.0231259091571	86.2220386962123	165.6751424115	57.1796348759525	79.8442837257475	116.512549126225	62.2288424607359	102.798808412028	127.668879202208	67.9064110245927	199.036224991326	45.0470468088825	108.939467879311	41.5920224657481	30.2476479661468	D2092.4
689	T23H2.3	11.3723076363779	9.95808957601127	30.2467668958496	29.0558693756776	9.95628702522247	45.2196268020859	41.923536426254	40.5373378455674	11.9007353096343	1.89921153362586	6.36179678294843	3.25327912821355	64.8531589359544	25.4913309384378	178.042911073997	38.5898317701041	32.9216079588818	13.512109553588	5.06576300548806	13.9578712061464	7.78778851606276	23.937914850414	43.6541213729525	39.2465795757544	8.38084591793163	23.9512305266571	2.37668699804275	14.4036418886413	T23H2.3
690	npp-12	65.7066663435165	87.1332837900986	142.66391719209	71.7123584591191	69.6940091765573	274.887731349522	216.604938202312	187.485187535749	40.8025210616034	70.2708267441569	59.6418448401416	91.0918155899794	64.8531589359544	152.523130114986	254.187049143379	210.938403735832	97.8984657724642	91.3091039530344	176.03526444071	170.983922275293	80.9930005670527	134.850253657332	134.84273046312	125.799304175856	75.4276132613847	50.9929424115925	30.8969309745557	66.2567526877501	T23H2.1
691	rab-10	122.568204525406	172.606885984195	134.093999904933	139.097247011222	169.256879428782	148.748772375282	132.757865349804	178.798615140271	154.709559025246	144.340076555566	200.396598662876	315.568075436714	117.307919840035	142.751453255252	220.594047053946	176.990957742583	91.8339590431965	96.2225983361573	201.997299843836	214.020691827578	73.2052120509899	107.720616826863	104.769891295086	115.987659281917	38.7614123704338	139.071661122525	129.52944139333	182.926251985745	T23H2.5
692	acdh-3	46.7528202828868	82.154239002093	77.6333683660139	116.841687489427	29.8688610756674	15.4698723270294	41.923536426254	42.7089809444371	18.7011554865682	20.8913268698845	18.2901657509767	13.0131165128542	55.315929680667	46.3092512048286	63.8267039699234	100.681741535535	27.7234593337952	29.4809662987376	32.9274595356724	36.6394119161342	42.0540579867389	57.4509956409936	83.4278764016425	137.36302851514	59.7135271652629	61.037006825997	40.4036789667267	28.8072837772827	K06A5.6
693	cdc-25.1	2.52717947475064	2.48952239400282	48.3948270333593	6.18209986716544	0	51.1695776970972	10.4808841065635	51.3955533399159	22.1013655750352	30.3873845380138	2.38567379360566	6.5065582564271	97.2797384039316	26.7658974853597	15.6767343084022	97.4901013139473	57.1796348759525	38.0795814692027	42.4257651709625	25.0078525776789	42.0540579867389	44.6841077207728	77.6073268852488	16.4695467862541	39.8090181101753	23.9512305266571	17.8251524853206	11.5229135109131	K06A5.7
694	nmtn-1	1.26358973737532	16.5968159600188	8.06580450555988	8.65493981403161	6.63752468348165	11.8999017900226	10.4808841065635	13.0298585932181	1.70010504423348	20.8913268698845	10.3379197722912	9.75983738464065	23.8430731382185	13.1705209848595	10.07790062683	7.83402599844219	13.8617296668976	22.9296404545737	15.8305093921502	22.6815407099878	9.34534621927531	21.5441233653726	22.312106479509	23.828280456708	27.2377492332778	10.8166847539742	51.098770457919	43.210925665924	K06A5.8
695	lbp-6	274.198973010444	147.711662044167	590.316067250664	1091.1406265547	451.351678476752	320.107358151608	1194.82078814824	817.985567240914	294.118172652391	74.0692498114087	404.769320315094	214.716422462094	195.513199733392	59.4797721896882	418.792759381602	405.918606363727	110.027479231	46.6781966396678	51.9240708062526	180.87074771298	135.507520179492	47.0778992058142	546.161562954939	468.856459574637	98.4749395356967	48.6750813928837	98.632510418774	92.1833080873045	W02D3.5
696	ucr-11	146.576409535537	142.732617256162	163.332541237588	246.047574713184	43.1439104426307	80.9193321721536	143.238749456368	115.097084240093	79.9049370789734	70.2708267441569	123.259812669626	81.3319782053388	33.380302393506	61.1791942522507	68.3057709151811	109.966513089244	35.5206822714251	58.5524747322149	60.1559356901707	65.7183102622725	73.2052120509899	112.508199796946	199.838866729516	187.472500652041	98.4749395356967	118.983532293716	192.511646841462	113.788770920266	F57B10.14
697	sulp-1	20.2174357980051	22.4057015460254	9.57814285035236	16.6916696413467	16.5938117087041	13.0898919690249	3.49362803552117	7.96269136252218	1.70010504423348	41.782653739769	5.56657218507988	6.5065582564271	11.4446751063449	15.7196540787033	17.9162677810311	6.38328044317512	6.93086483344879	17.1972303409302	6.33220375686008	13.9578712061464	32.7087117674636	22.3420538603864	7.76073268852488	8.05956544859242	34.570989411468	24.7238508662267	30.8969309745557	30.2476479661468	C55B7.6
698	dbr-1	17.6902563232545	15.7669751620178	23.6933007350822	25.3466094553783	39.8251481008899	13.0898919690249	10.4808841065635	23.8880740875665	27.2016807077356	18.9921153362586	11.1331443701598	13.0131165128542	33.380302393506	29.3150305792035	27.9941684078611	27.5641655500744	16.4608039794409	18.425603936711	14.5640686407782	19.773650875374	20.2482501417632	35.1089417806072	31.0429307540995	40.9986590211006	17.8092975756047	33.2226746014921	27.3319004774916	37.4494689104674	C55B7.8
699	mdt-18	3.79076921212595	65.5574230420742	89.7320751243537	67.3848885521033	46.4626727843715	58.3095187711107	52.4044205328175	38.3656947466977	37.4023109731365	9.49605766812932	34.9898823062164	61.8123034360575	71.5292194146556	54.3815060020006	63.8267039699234	64.413102653858	10.3962972501732	22.9296404545737	32.2942391599864	36.6394119161342	32.7087117674636	62.2385786110764	72.7568689549208	55.01529458387	42.9518353293996	39.4036373180487	24.9552134794488	33.128376343875	C55B7.9
700	uri-1	72.0246150303931	70.5364678300798	107.376022480266	58.1117387513551	59.7377221513348	61.8794893081175	27.9490242841693	28.2313602853059	71.404411857806	26.5889614707621	55.6657218507988	61.8123034360575	28.6116877658622	62.8786163148132	47.0302029252067	35.68834065957	32.0552498547007	38.4890393344629	29.7613576572424	45.9446593868984	80.9930005670527	57.4509956409936	92.158700676233	46.6053132462083	42.9518353293996	57.9465254677187	52.2871139569404	48.9723824213805	C55B7.5
701	acdh-1	223.655383515431	432.347055758489	805.572224992793	1905.32317906039	63.0564844930756	711.614127043351	1093.50557511813	1825.62796511645	22.1013655750352	131.045595820185	1236.5742496856	2257.7757149802	306.145059094726	356.878633138129	1395.2293534478	1596.98070723799	522.413936821203	193.673570268095	167.803399556792	1036.37193705637	292.82084820396	747.660873827931	953.600029102495	1557.59862691275	153.998043741994	499.88535970152	181.81655535027	325.522306683294	C55B7.4
702	C55B7.3	3.79076921212595	0	8.56991728715738	25.3466094553783	0	16.6598625060316	27.9490242841693	17.3731447909575	0	7.59684613450345	7.15702138081699	13.0131165128542	0.953722925528742	0	6.71860041788667	32.4967004379824	0	2.04728932630122	5.06576300548806	5.23420170230489	17.1331347353381	11.1710269301932	18.4317401352466	37.4945001304082	0	13.9071661122525	3.56503049706412	4.3210925665924	C55B7.3
703	gly-2	173.111794020419	113.688189326129	100.318443537901	106.332117715246	116.156681960929	47.5996071600904	55.8980485683387	51.3955533399159	62.9038866366386	26.5889614707621	66.00364162309	48.7991869232033	37.1951940956209	44.6098291422661	48.1499696615211	42.3617702137985	57.1796348759525	40.1268707955039	78.5193265850649	46.5262373538212	107.471481521666	47.875829700828	14.5513737909842	85.5014769328935	104.760573974145	57.1739051281491	62.9822054481328	92.1833080873045	C55B7.2
704	nuo-2	418.24820307123	296.253164886335	534.86366127494	610.791466875945	126.112968986151	287.977623318547	269.00935873513	400.306211224978	127.507878317511	193.719576429838	411.926341695911	374.127099744558	211.726489467381	262.98556418155	407.595092018458	518.206312341398	148.147235814968	185.07495509763	209.595944352069	228.560141000647	214.942963043332	327.949433450672	481.165426688543	708.540927697994	268.187069373812	309.048135827833	387.399980680968	299.59575128374	T10E9.7
705	T10E9.3	15.1630768485038	3.31936319200376	4.53701503437743	3.09104993358272	0	11.8999017900226	3.49362803552117	4.34328619773937	1.70010504423348	3.79842306725173	2.38567379360566	0	6.67606047870119	9.77167685973448	13.4372008357733	10.1552188868695	12.9953715627165	1.63783146104098	3.16610187843004	8.72366950384148	4.67267310963766	11.968957425207	7.76073268852488	9.11081311580012	17.8092975756047	3.86310169784791	14.2601219882565	2.88072837772827	T10E9.3
706	T10E9.1	5.05435894950127	46.4710846880526	19.1562857007047	72.3305684458356	43.1439104426307	33.3197250120633	45.4171644617752	37.6418137137412	32.3019958404361	20.8913268698845	36.5803315019535	45.5459077949897	49.5935921274946	14.869943047422	14.5569675720878	7.54387688738878	51.9814862508659	10.2364466315061	15.1972890164642	17.447339007683	12.4604616257004	15.958609900276	35.8933886844276	24.1786963457773	14.6664803563804	20.8607491683787	39.2153354677053	30.2476479661468	T10E9.1
707	F57B10.8	112.459486626403	82.9840798000939	56.4606315389192	29.6740793623941	43.1439104426307	44.0296366230836	52.4044205328175	13.0298585932181	35.702205928903	39.8834422061431	31.8089839147422	52.0524660514168	37.1951940956209	61.1791942522507	49.2697363978356	33.9474459932495	45.9169795215983	26.2053033766556	25.9620354031263	30.8236322469065	43.6116156899514	75.803397026311	58.2054951639366	39.2465795757544	61.8087386447458	71.0810712404016	67.7355794442183	54.733839176837	F57B10.8
708	dad-1	227.446152727557	357.661383938405	437.569894426624	529.805958616078	172.575641770523	447.43630730485	628.85304639381	463.283861092199	533.832983889312	252.59513397224	264.01456649236	302.55495892386	274.672202552278	287.202328573066	343.768388048535	595.966274103714	229.584897607991	233.800441063599	228.592555622649	282.065313957541	244.536559404371	238.581218009126	501.53734999592	616.731964761854	239.901714400793	208.607491683787	173.49815085712	272.228831695321	F57B10.10
709	tre-1	295.679998545824	273.84746334031	136.614563812921	162.589226506451	567.508360437681	286.787633139545	272.502986770651	343.843490654367	1003.06197609775	831.854651728128	507.353293440138	995.503413233346	353.831205371163	316.517359152269	128.773174676161	200.493035737909	626.376909322935	640.801559132282	573.064439995837	428.622961622078	154.198212618043	160.384029497774	164.915569631154	165.746715529748	192.759456112428	245.693267983127	394.530041675096	184.366616174609	F57B10.7
710	xpg-1	8.84512816162723	39.0025175060441	30.2467668958496	15.4552496679136	13.2750493669633	9.51992143201808	3.49362803552117	12.3059775602615	23.8014706192687	28.4881730043879	7.95224597868554	22.7729538974949	37.1951940956209	18.6936426881877	20.15580125366	20.6005868847924	4.3317905209055	20.0634353977519	26.5952557788123	16.8657610407602	40.4965002835263	16.7565403952898	14.5513737909842	19.272873898808	27.2377492332778	10.8166847539742	39.2153354677053	48.9723824213805	F57B10.6
711	21ur-14797	16.4266665858791	2.48952239400282	0.504112781597493	0	3.31876234174082	1.18999017900226	3.49362803552117	0.723881032956561	1.70010504423348	0	0.795224597868554	0	3.81489170211497	0.849711031281259	0	0.290149111053415	0	0.409457865260244	1.89966112705802	0	6.23023081285021	1.5958609900276	2.91027475819683	1.75207944534618	0	0	0	0	F57B10.15
712	F57B10.5	102.350768727401	78.0050350120883	160.307864548003	203.391085629743	99.5628702522247	67.8294402031288	83.847072852508	125.955299734442	73.1045169020395	32.2865960716397	54.0752726550617	42.2926286667762	56.2696526061958	35.2630077981723	61.5871704972945	136.660231306158	37.2533984797873	33.9850028166002	51.2908504305666	62.8104204276586	66.9749812381397	53.4613431659246	99.9194333647579	169.60129030951	71.2371903024189	54.0834237698708	57.0404879530259	44.6512898547881	F57B10.5
713	bag-1	77.0789739798944	119.497074912135	127.036420962568	68.6213085255364	33.1876234174082	65.4494598451243	55.8980485683387	57.1866016035683	49.3030462827708	24.6897499371362	29.4233101211365	9.75983738464065	113.49302813792	110.037578550923	94.0604058504134	144.4942573046	56.3132767717714	58.5524747322149	48.1247485521366	89.5630069061058	34.2662694706761	70.2178835612144	92.158700676233	71.8352572591933	38.7614123704338	36.3131559597704	48.7220834598763	24.4861912106903	F57B10.11
714	F57B10.4	8.84512816162723	0.829840798000939	17.1398345743148	0.618209986716544	0	0	0	10.1343344613919	23.8014706192687	0	0	3.25327912821355	9.53722925528742	1.27456654692189	1.11976673631444	6.67342955422854	3.4654324167244	1.63783146104098	14.5640686407782	1.16315593384553	0	1.5958609900276	2.91027475819683	3.85457477976159	0	3.09048135827833	1.18834349902137	0	F57B10.4
715	ipgm-1	313.370254869079	373.428359100423	347.333706520672	490.240519466219	335.194996515823	264.177819738502	534.525089434739	653.664572759775	530.432773800845	448.213921935704	760.234715562338	474.978752719178	331.895578084002	202.65608096058	520.691532386217	447.119780133312	387.262072568951	278.840806242226	329.90781573241	299.512652965224	347.335367816399	267.306715829623	433.630938971328	393.517043424751	371.900037608216	328.363644317073	376.704889189775	301.036115472604	F57B10.3
716	let-607	375.286152000469	480.477822042544	276.253804315426	215.137075377357	507.770638286346	404.596660860768	286.477498912736	425.642047378458	363.822479465964	330.4628068509	344.332250877084	588.843522206653	1094.873918507	753.268829230837	926.047090932046	976.932056916847	755.464266845918	738.25253106422	956.795987661557	859.572235111847	605.889946549683	326.353572460644	413.25901566395	598.510338530254	426.375536074772	325.273162958794	507.422674082126	437.870713414696	F57B10.1
717	try-6	34.1169229091336	19.9161791520225	2.01645112638997	0	0	2.37998035800452	6.98725607104233	1.44776206591312	0	0	8.7474705765541	16.2663956410677	11.4446751063449	0.42485551564063	5.59883368157222	2.0310437773739	6.93086483344879	3.27566292208195	8.2318648839181	4.65262373538212	1.55755770321255	6.3834439601104	0.97009158606561	0.350415889069235	9.42845165767309	3.86310169784791	3.56503049706412	2.88072837772827	F48A9.3
718	F48A9.2	2.52717947475064	53.1098110720601	9.07403006875487	16.6916696413467	16.5938117087041	7.13994107401356	3.49362803552117	10.1343344613919	25.5015756635022	30.3873845380138	21.471064142451	6.5065582564271	36.2414711700922	17.4190761412658	8.95813389051556	5.80298222106829	37.2533984797873	20.4728932630122	39.2596632925325	46.5262373538212	56.0720773156519	30.3213588105244	15.5214653770498	8.76039722673089	58.6659214255214	20.0881288288092	33.2736179725984	25.9265553995544	F48A9.2
719	maco-1	183.220511919421	526.119065932596	234.412443442834	367.834942096344	149.344305378337	117.809027721224	143.238749456368	175.903091008444	168.310399379114	231.703807102355	130.416834050443	266.768888513511	457.787004253796	337.760134934301	220.594047053946	402.436817031086	417.58460621529	259.186828709734	360.302393765338	233.212764736029	487.515561105529	257.731549889457	284.236834717224	247.043201793811	464.089342705464	329.908884996212	446.817155632036	453.714719492202	D2092.5
720	pqn-20	816.278970344456	483.797185234548	353.88717268144	108.804957662112	394.932718667158	339.147201015644	887.381521022376	390.895757796543	336.620798758228	224.106960967852	647.312822665003	426.179565795975	514.056656859992	588.000033646632	546.446167321449	640.939386316993	559.66733530099	541.712755739303	908.038018733735	460.028171835907	222.730751559395	311.192893055382	180.437035008204	230.924070896626	341.519471155714	310.593376506972	324.417775232835	290.953566150555	C37A2.2
721	acr-11	2.52717947475064	0	6.04935337916991	8.65493981403161	9.95628702522247	1.18999017900226	24.4553962486482	0	6.80042017693391	9.49605766812932	5.56657218507988	9.75983738464065	4.76861462764371	2.12427757820315	10.07790062683	5.80298222106829	0	16.78777247567	7.59864450823209	6.97893560307318	31.151154064251	16.7565403952898	12.6111906188529	21.0249533441541	36.6662008909509	17.7702678101004	9.50674799217098	27.3669195884185	D2092.3
722	ppfr-2	1.26358973737532	169.287522792192	44.3619247805794	88.4040281004658	73.0127715182981	52.3595678760994	27.9490242841693	93.3806532513964	56.1034664597047	104.456634349422	85.0890319719353	48.7991869232033	106.816967659219	105.364167878876	118.695274049331	115.479346199259	109.161121126818	101.955008449801	149.440008661898	138.415556127618	84.1081159734778	80.5909799963938	57.235403577871	66.5790189231547	55.5231042062971	30.9048135827833	80.8073579334534	106.586949975946	D2092.2
723	mctp-1	93.5056405657735	129.455164488147	37.808458619812	160.116386559585	86.2878208852614	55.9295384131062	48.9107924972963	49.9477912740027	98.6060925655417	129.146384286559	47.7134758721133	104.104932102834	75.3441111167706	107.91330097272	131.01270814879	46.4238577685463	76.2395131679367	81.8915730520488	38.6264429168465	44.7815034530529	62.3023081285021	145.223350092512	50.4447624754117	70.7840095919856	115.23663137156	107.394227200172	65.3588924461755	54.733839176837	D2092.1
724	ZC581.3	8.84512816162723	29.0444279300329	5.04112781597493	3.70925992029926	3.31876234174082	1.18999017900226	6.98725607104233	9.4104534284353	6.80042017693391	13.294480735381	17.4949411531082	3.25327912821355	4.76861462764371	24.2167643915159	17.9162677810311	8.12417510949561	9.52993914599209	6.5513258441639	1.89966112705802	8.14209153691871	10.9029039224879	13.5648184152346	3.88036634426244	8.05956544859242	12.5712688768975	17.7702678101004	10.6950914911924	25.9265553995544	ZC581.3
725	nekl-2	36.6441023838842	3.31936319200376	28.7344285510571	11.7459897476143	49.7814351261123	32.129734833061	24.4553962486482	24.6119551205231	34.0021008846695	17.0929038026328	11.9283689680283	26.0262330257084	60.0845443083107	13.5953765005002	21.2755679899745	6.38328044317512	34.654324167244	15.5593988798893	15.8305093921502	11.6315593384553	15.5755770321255	15.958609900276	4.85045793032805	19.9737056769464	31.4281721922436	24.7238508662267	14.2601219882565	25.9265553995544	ZC581.1
726	ZC581.9	37.9076921212595	5.80888558600657	14.6192706663273	13.600619707764	46.4626727843715	9.51992143201808	13.9745121420847	7.96269136252218	22.1013655750352	18.9921153362586	45.3278020785076	9.75983738464065	56.2696526061958	40.3612739858598	27.9941684078611	30.4656566606085	45.0506214174171	38.8984971997232	32.2942391599864	40.1288797176708	171.331347353381	74.2075360362834	62.0858615081991	46.9557291352776	122.56987154975	60.2643864864275	71.3006099412824	54.733839176837	ZC581.9
727	ckr-1	5.05435894950127	16.5968159600188	0	17.3098796280632	6.63752468348165	30.9397446540587	6.98725607104233	15.9253827250444	88.4054623001408	70.2708267441569	43.7373528827705	0	41.9638087232646	37.812140892016	52.6290366067789	15.0877537747776	95.2993914599209	25.7958455113954	18.9966112705802	16.2841830738374	65.4174235349272	37.5027332656486	24.2522896516403	23.828280456708	70.1895845626774	27.814332224505	77.2423274363892	83.5411229541197	T23B3.4
728	pdi-3	1689.4194788708	1736.85679021597	3049.37821588323	3041.5931346454	1529.94943954252	1811.16505244144	1788.73755418684	2933.88982657294	2089.42909936294	1215.49538152055	1640.54834540283	1626.63956410678	571.280032391716	554.861303426662	1420.98398838303	1742.63556098681	563.999125821896	757.087592866191	573.697660371523	1033.46404722175	1258.50662419574	1114.70890153428	2992.73254301241	4344.80660856945	1170.1756112912	1235.41992297176	1225.18214749104	1188.30045581291	H06O01.1
729	T23B3.6	2.52717947475064	104.559940548118	18.1480601375097	48.838588950607	69.6940091765573	21.4198232220407	38.4299083907328	20.9925499557403	30.6018907962026	68.3716152105311	34.9898823062164	52.0524660514168	61.9919901593682	62.0289052835319	69.4255376514956	39.7504282143178	37.2533984797873	65.1038005763788	67.1213598227168	64.5551543284269	98.1261353023908	101.337172866753	59.1755867500022	71.484841370124	86.9512763985407	127.482356028981	158.049685369843	180.045523608017	T23B3.6
730	T23B3.8	21.4810255353804	0	0	0	0	0	0	0	0	0	0	0	0	0.849711031281259	0	0	0	0	0.633220375686008	6.39735763615042	3.1151154064251	9.5751659401656	1.94018317213122	0	5.23802869870727	0.772620339569583	3.56503049706412	10.0825493220489	T23B3.8
731	T23B3.2	18.9538460606298	219.907811470249	272.220902062646	287.467643823193	328.557471832341	247.51795723247	181.668657847101	309.097201072452	224.413865838819	341.858076052655	461.230266763762	348.10086671885	273.718479626749	203.505791991862	235.151014626033	275.931804611797	239.981194858164	232.981525333079	405.261040439045	257.639039346785	404.965002835263	204.270206723533	243.492988102468	202.540383882018	191.711850372686	233.331342550014	514.552735076255	498.36600934699	T23B3.2
732	T23B3.1	66.9702560808919	4.1492039900047	65.534661607674	79.7490882864342	16.5938117087041	49.9795875180949	69.8725607104233	40.5373378455674	20.4012605308017	34.1858076052655	51.689598861456	22.7729538974949	70.5754964891269	51.8323729081568	45.9104361888922	35.68834065957	25.1243850212519	30.299882029258	28.4949169058703	30.2420542799838	18.6906924385506	31.1192893055382	26.1924728237715	23.4778645676388	32.4757779319851	35.5405356202008	45.1570529628122	40.3301972881957	T23B3.1
733	W02D3.4	75.8153842425191	73.0259902240827	79.1457067108064	132.915147144057	122.79420664441	142.798821480271	122.276981243241	136.81351522879	103.706407698242	132.94480735381	125.645486463232	110.611490359261	33.380302393506	71.8005821432664	60.46740376098	70.5062339859797	51.1151281466848	39.3079550649834	74.7200043309489	44.1999254861301	28.0360386578259	53.4613431659246	51.4148540614773	68.6815142575702	51.3326812473313	35.5405356202008	42.7803659647694	40.3301972881957	W02D3.4
734	ahcy-1	1589.59588961815	7053.64678300798	6460.70940895347	3137.41568258646	1739.03146707219	13536.1382861507	9656.38789018051	6171.08580595469	1592.99842644677	3071.02504987302	2395.21648878009	2056.07240903096	1138.74517308132	4545.5291618391	6503.6052045143	9511.66815855304	973.786509099555	1865.89949199093	1338.62787420022	2450.18797464561	1460.98912561337	7118.33794601811	8411.66414277491	12040.640364308	1275.98379100509	2789.15942584619	1956.01339938918	2061.16115426457	K02F2.2
735	mec-6	10.1087178990025	11.6177711720131	5.04112781597493	15.4552496679136	0	1.18999017900226	0	0.723881032956561	1.70010504423348	0	7.95224597868554	0	0	6.37283273460945	2.23953347262889	3.19164022158756	0.866358104181099	10.6459044967663	1.89966112705802	14.5394491730691	14.018019328913	3.1917219800552	3.88036634426244	12.9653878955617	10.4760573974145	10.8166847539742	2.37668699804275	14.4036418886413	W02D3.3
736	lbp-5	13.8994871111285	0	79.1457067108064	158.261756599435	116.156681960929	29.7497544750565	76.8598167814657	54.2910774717421	27.2016807077356	13.294480735381	21.471064142451	22.7729538974949	65.8068818614832	21.2427757820315	83.9825052235834	81.8220493170629	11.2626553543543	8.18915730520488	13.9308482650922	29.660476313061	14.018019328913	24.7358453454278	112.530623983611	104.774350831701	26.1901434935364	16.2250271309612	33.2736179725984	11.5229135109131	W02D3.7
737	smg-5	34.1169229091336	24.0653831420272	12.6028195399373	1.23641997343309	16.5938117087041	26.1797839380497	31.4426523196905	31.1268844171321	1.70010504423348	22.7905384035104	35.7851069040849	120.371327743901	30.5191336169197	7.22254376589071	22.3953347262889	21.7611833290061	45.0506214174171	19.6539775324917	8.86508525960411	21.5183847761423	20.2482501417632	19.948262375345	31.0429307540995	12.6149720064925	15.7140860961218	6.18096271655666	10.6950914911924	23.0458270218261	W02D3.8
738	dhod-1	85.9241021415216	60.5783782540686	62.0058721364916	97.6771779012139	53.1001974678532	115.429047363219	90.8343289235503	66.5970550320036	54.4033614154713	74.0692498114087	54.8704972529302	68.3188616924846	79.1590028188856	78.5982703935165	105.258073213558	78.9205582065288	81.4376617930233	60.1903061932558	91.1837340987851	51.1788610892033	28.0360386578259	75.803397026311	99.9194333647579	86.5527246001012	57.61831568578	58.7191458072883	60.60551845009	30.2476479661468	W02D3.2
739	cytb-5.2	2308.57845018471	1204.09899789936	1019.82015717173	1397.77277996611	2303.22106516813	1437.50813623473	1397.45121420847	914.261744624137	1485.89180866006	1545.95818837145	1435.38039915274	1652.66579713248	872.656476858799	667.023159555789	435.589260426319	447.119780133312	824.772915180406	986.383997411927	935.899715263919	837.472272368782	1316.13625921461	1112.31511004924	688.765026106583	614.27905353837	1457.21958398036	1547.55854015787	1658.92752463384	1482.13475034119	W02D3.1
740	W02D3.12	13.8994871111285	18.2564975560207	15.6274962295223	19.1645095882129	9.95628702522247	15.4698723270294	6.98725607104233	5.06716723069593	11.9007353096343	5.69763460087759	4.77134758721133	0	5.72233755317245	18.6936426881877	10.07790062683	8.41432422054902	12.1290134585354	7.37024157468439	6.33220375686008	9.30524747076424	12.4604616257004	14.3627489102484	14.5513737909842	6.30748600324624	20.9521147948291	5.40834237698708	27.3319004774916	7.20182094432066	W02D3.12
741	unc-37	197.11999903055	104.559940548118	84.1868345267813	74.1851984059853	92.925345568743	89.2492634251695	94.3279569590715	94.8284153173095	124.107668229044	98.7589997485449	89.0651549612781	48.7991869232033	170.716403669645	89.6445138001729	174.683610865053	118.9611355319	149.87995202333	133.483264074839	113.346447247795	125.620840855317	143.295308695555	175.544708903036	161.035203286891	147.525089298148	193.807061852169	167.658613686599	171.121463859078	182.926251985745	W02D3.9
742	hrpf-1	24.008205010131	25.7250647380291	19.6603984823022	48.838588950607	16.5938117087041	17.8498526850339	20.961768213127	20.2686689227837	8.50052522116738	11.3952692017552	8.7474705765541	42.2926286667762	8.58350632975868	22.5173423289534	35.8325355620622	52.2268399896146	24.2580269170708	12.2837359578073	17.7301705192082	18.6104949415285	7.78778851606276	10.3730964351794	32.0130223401651	27.6828552364696	19.9045090550876	16.9976474705308	29.7085874755343	15.8440060775055	W02D3.11
743	gpc-2	629.267689212908	1072.15431101721	982.011698551916	1341.5156711749	1022.17880125617	1681.45612293019	1911.01453543008	1107.53798042354	1875.21586378952	2666.49299321071	2958.23550407102	1294.80509302899	371.951940956209	653.002927539648	639.386806435548	884.084341379754	618.579686385305	558.091070349712	862.446151684342	442.580832828224	509.321368950504	687.816086701896	658.692186938549	734.471703489118	714.467114503672	672.952315765107	817.580327326705	583.347496489974	F08B6.2
744	calu-2	89.7148713536476	19.9161791520225	69.0634510788565	93.3497079941981	6.63752468348165	24.9897937590474	17.4681401776058	29.679122351219	30.6018907962026	30.3873845380138	11.1331443701598	13.0131165128542	62.945713084897	39.5115629545786	20.15580125366	32.206551326929	35.5206822714251	36.0322921429015	44.3254262980205	36.6394119161342	62.3023081285021	39.0985942556762	62.0858615081991	60.972364698047	54.4754984665556	50.9929424115925	36.8386484696626	63.3760243100218	F08B6.3
745	F08B6.1	16.4266665858791	4.97904478800564	9.57814285035236	0.618209986716544	16.5938117087041	10.7099116110203	6.98725607104233	5.79104826365249	8.50052522116738	1.89921153362586	4.77134758721133	9.75983738464065	7.62978340422993	11.8959544379376	25.7546349352322	8.12417510949561	6.06450672926769	9.00807303572536	5.06576300548806	6.97893560307318	3.1151154064251	8.7772354451518	13.5812822049185	11.914140228354	7.33324017819018	10.0440644144046	1.18834349902137	1.44036418886413	F08B6.1
746	unc-87	133.940512161784	79.6647166080902	382.621601232497	649.738696039088	66.3752468348165	77.3493616351469	188.655913918143	1077.13497703936	90.1055673443743	123.448749685681	1052.87736757797	1164.67392790045	286.116877658623	230.696544992862	407.595092018458	285.796874387613	389.861146881495	450.403651786268	1705.26247172242	1395.20554264771	378.48652188065	209.057789693616	187.227676110663	258.256510244027	399.137786841494	302.867173111276	1025.54043965544	1073.07132070378	F08B6.4
747	pqn-21	226.182562990182	187.544020348212	195.09164647823	12.9824097210474	371.701382274972	384.36682781773	94.3279569590715	330.813632061149	45.9028361943039	575.461094688637	287.871304428417	169.170514667105	321.404625903186	195.008681679049	268.744016715467	192.07871151736	209.658661211826	284.98267422113	355.23663075985	152.373427333764	168.216231946956	186.715735833229	146.483829495907	216.206603555718	196.949879071393	184.65626115713	225.785264814061	241.981183729174	C37A2.5
748	cye-1	5.05435894950127	3.31936319200376	176.94358634072	4.32746990701581	46.4626727843715	51.1695776970972	3.49362803552117	39.8134568126109	1.70010504423348	68.3716152105311	23.0615133381881	0	7.62978340422993	19.1184982038283	16.7965010447167	26.4035691058607	3.4654324167244	29.0715084334773	22.7959335246963	0	10.9029039224879	22.3420538603864	42.6840297868868	8.76039722673089	5.23802869870727	11.5893050935437	14.2601219882565	0	C37A2.4
749	C37A2.6	22.7446152727557	1.65968159600188	12.6028195399373	14.8370396811971	0	11.8999017900226	6.98725607104233	2.17164309886968	1.70010504423348	20.8913268698845	2.38567379360566	0	21.9356272871611	4.67341067204693	16.7965010447167	13.6370082195105	0	11.0553623620266	9.49830563529011	1.7447339007683	4.67267310963766	7.979304950138	10.6710074467217	19.9737056769464	9.42845165767309	11.5893050935437	3.56503049706412	11.5229135109131	C37A2.6
750	C37A2.7	4425.09126028836	6237.91327857306	8511.44020449207	8602.39196516071	1968.02606865231	3829.38839602927	4622.0698909945	3297.27810511714	1768.10924600282	2136.6129753291	2334.77941934208	2270.78883149306	2155.41381169496	3725.98287216832	4255.11359799489	5310.01888138854	2091.38846349317	2606.60877024671	2460.06115954014	3337.09437420283	3820.68904598039	7348.14192858208	8916.11176752902	9881.37765586337	3963.09251344192	5399.07093291225	5151.46906825765	5325.0264062307	C37A2.7
751	C37A2.8	27.798974222257	4.1492039900047	36.800233056617	26.5830294288114	9.95628702522247	23.7998035800452	13.9745121420847	15.9253827250444	27.2016807077356	55.07713447515	22.2662887403195	32.5327912821355	35.2877482445634	34.413296766891	39.1918357710056	24.0823762174334	46.7833376257793	21.2918089935327	28.4949169058703	12.7947152723008	18.6906924385506	24.7358453454278	35.8933886844276	24.8795281239157	35.6185951512094	22.4059898475179	24.9552134794488	18.7247344552337	C37A2.8
752	E02D9.1	77.0789739798944	225.716697056255	397.744984680422	147.752186825254	212.400789871413	385.556817996732	551.993229612344	366.28380267602	103.706407698242	319.067537649145	128.826384854706	146.39756076961	235.569562605599	155.07226320883	287.780051232812	309.008803271887	237.382120545621	176.066882061905	181.101027446198	243.099590173716	157.313328024468	202.674345733505	323.040498159848	334.64717406112	147.712409303545	112.802569577159	150.919624375714	156.99969658619	E02D9.1
753	E02D9.3	2.52717947475064	20.7460199500235	5.04112781597493	20.4009295616459	9.95628702522247	8.32993125301582	3.49362803552117	5.79104826365249	6.80042017693391	7.59684613450345	4.77134758721133	3.25327912821355	8.58350632975868	19.543353719469	11.1976673631444	3.48178933264097	7.79722293762989	17.6066882061905	12.6644075137202	19.773650875374	3.1151154064251	23.937914850414	9.7009158606561	6.65790189231547	23.047326274312	10.8166847539742	5.94171749510687	17.2843702663696	E02D9.3
754	K02F2.5	456.15589519249	584.207921792661	510.162134976663	615.737146769678	401.57024335064	349.857112626664	366.830943729722	444.462954235329	462.428572031506	486.198152608221	567.790362878148	494.49842748846	578.909815795946	711.208133182414	939.484291767819	557.376442333609	874.155327118729	565.461311924397	537.60409895742	635.083139879659	855.099179063691	619.991994625723	518.028906959036	542.443796279177	868.465158245666	612.687929278679	693.992603428482	773.475569420039	K02F2.5
755	asd-2	410.666664646978	623.210439298705	297.426541142521	208.336765523475	384.976431641935	583.095187711107	506.576065150569	655.112334825688	448.827731677638	319.067537649145	460.435042165893	523.777939642382	727.69059217843	964.84687601987	683.057709151811	967.647285363138	709.54728732432	789.43476422175	888.408187087469	767.101338371127	593.429484923982	390.985942556762	329.831139262307	469.206875463706	443.137227910635	369.312522314261	375.516545690754	436.430349225832	T21G5.5
756	ulp-5	3.79076921212595	0.829840798000939	2.52056390798746	33.3833392826934	26.5500987339266	59.499508950113	0	20.9925499557403	49.3030462827708	5.69763460087759	0	0	14.3058438829311	4.2485551564063	20.15580125366	22.3414815511129	7.79722293762989	7.77969943994463	0	0	1.55755770321255	3.1917219800552	5.82054951639366	3.15374300162312	0	0	9.50674799217098	0	K02F2.4
757	ser-3	113.723076363779	82.154239002093	85.6991728715738	59.3481587247882	358.426332908009	70.2094205611333	62.885304639381	71.6642222626996	295.818277696625	226.006172501478	156.659245780105	97.5983738464065	177.392464148346	74.3497152371102	41.4313692436345	30.4656566606085	275.50187712959	115.876575868649	89.2840729717271	142.486601896077	244.536559404371	80.5909799963938	85.3680595737737	46.9557291352776	256.663406236656	101.213264483615	187.758272845377	175.724431041424	K02F2.6
758	teg-4	169.321024808293	53.1098110720601	43.8578119989819	67.3848885521033	59.7377221513348	128.518939332244	62.885304639381	59.358244702438	20.4012605308017	77.8676728786604	55.6657218507988	32.5327912821355	45.7787004253796	62.8786163148132	126.533641203532	97.1999522028939	40.7188308965117	88.0334410309524	49.3911893035086	88.3998509722603	57.6296350188644	106.124755836835	112.530623983611	99.1676966065937	56.5707099460385	56.4012847885796	30.8969309745557	50.4127466102446	K02F2.3
759	dpf-3	151.630768485038	162.648796408184	251.048165235551	215.137075377357	122.79420664441	182.068497387346	185.162285882622	251.910599468883	289.017857519691	155.735345757321	171.768513139608	152.904119026037	153.549391010127	209.02891369519	188.120811700827	232.989736175892	207.925945003464	169.515556217741	198.831197965406	249.496947809866	364.468502551737	188.311596823257	288.117201061486	291.896435594673	248.282560318725	151.433586555638	211.525142825804	256.384825617816	K02F2.1
760	syp-4	1.26358973737532	0	17.1398345743148	0	13.2750493669633	15.4698723270294	0	23.8880740875665	5.10031513270043	18.9921153362586	3.18089839147422	0	28.6116877658622	10.6213878910157	10.07790062683	31.6262531048222	18.1935201878031	6.5513258441639	5.69898338117407	0	0	1.5958609900276	25.2223812377059	1.05124766720771	1.04760573974145	0	10.6950914911924	0	H27M09.3
761	rpb-5	276.726152485195	429.027692566486	470.841338012058	235.538004939003	225.675839238376	570.005295742082	373.818199800765	167.216518612966	234.61449610422	155.735345757321	135.983406235523	94.345094718193	60.0845443083107	186.086715850596	114.216207104073	181.343194408384	76.2395131679367	139.215674188483	114.612887999167	94.2156306414879	115.259270037729	389.390081566734	237.672438586074	165.04588375161	141.426774865096	136.753800103816	91.5024494246457	74.8989378209349	H27M09.2
762	sacy-1	45.4892305455115	32.3637911220366	82.6744961819888	85.312978166883	86.2878208852614	74.9693812771423	94.3279569590715	83.2463187900046	83.3051471674404	49.3794998742724	69.9797646124328	87.8385364617659	92.5111237762879	38.2369964076567	24.6348681989178	64.7032517649115	29.4561755421574	31.1187977597785	31.0277984086144	65.7183102622725	60.7447504252895	86.1764934614904	64.9961362663959	50.8103039150391	51.3326812473313	27.814332224505	55.8521444540045	66.2567526877501	H27M09.1
763	glh-1	125.095384000156	7.46856718200845	154.76262395043	55.0206888177724	39.8251481008899	82.1093223511559	59.3916766038598	107.858273910528	98.6060925655417	98.7589997485449	0	9.75983738464065	41.0100857977359	40.7861295015005	10.07790062683	64.413102653858	21.6589526045275	2.86620505682171	0.633220375686008	1.16315593384553	14.018019328913	71.813744551242	138.723096807382	20.6745374550849	11.523663137156	22.4059898475179	14.2601219882565	0	T21G5.3
764	C30F12.2	70.7610252930178	41.492039900047	87.7156239979637	58.7299487380717	79.6502962017797	84.4893027091604	52.4044205328175	65.1492929660905	124.107668229044	186.122730295335	46.9182512742447	143.144281641396	36.2414711700922	85.8208141594072	58.2278702883511	33.6572968821961	39.8524727923306	54.0484382143522	36.7267817897884	50.0157051553578	31.151154064251	78.1971885113524	45.5943045450837	51.8615515822469	37.7138066306923	73.3989322591104	9.50674799217098	33.128376343875	C30F12.2
765	T10B11.5	114.986666101154	1.65968159600188	11.0904811951448	23.4919794952287	56.418959809594	2.37998035800452	24.4553962486482	18.8209068568706	59.5036765481717	15.1936922690069	24.6519625339252	29.279512153922	53.4084838296095	6.37283273460945	14.5569675720878	3.48178933264097	69.3086483344879	11.8742780925471	9.49830563529011	7.56051356999595	37.3813848771012	3.989652475069	18.4317401352466	18.5720421206695	19.9045090550876	10.0440644144046	20.2018394833633	14.4036418886413	T10B11.5
766	F22D6.2	3059.15075418565	797.477006878903	486.46883424158	846.947681801665	4486.96668603359	1276.85946206942	628.85304639381	1182.09772681806	4020.74842961217	3015.94791539787	1976.13312570336	2117.88471246702	1911.2607427596	1803.51166389447	670.740275052352	639.488640761726	1344.58777768907	2114.4404162039	1781.88213718043	1770.3233313129	2752.20446157658	1809.7063626913	618.918431909859	722.907979149833	1467.69564137778	2895.00841236723	2141.39498523651	2383.80273257014	F22D6.2
767	C48B6.10	194.592819555799	116.177711720132	238.445345695614	370.30778204321	122.79420664441	102.339155394194	192.149541953664	248.291194304101	261.816176811955	142.44086502194	166.997165552396	117.118048615688	41.0100857977359	66.2774604399382	111.976673631444	191.498413295254	64.9768578135824	58.5524747322149	68.3878005740888	87.8182730053375	110.586596928091	86.1764934614904	179.466943422138	359.877118074105	104.760573974145	65.6727288634145	80.8073579334534	77.7796661986632	C48B6.10
768	F22D6.15	73.2882047677684	114.51803012413	113.425375859436	89.0222380871823	112.837919619188	111.859076826212	125.770609278762	98.4478204820923	47.6029412385374	58.8755575424018	80.317684384724	48.7991869232033	17.1670126595174	90.0693693158135	75.0243713330678	27.8543146611278	10.3962972501732	49.5444016964895	15.1972890164642	64.5551543284269	65.4174235349272	72.6116750462558	70.8166857827895	86.9031404891704	19.9045090550876	62.5822475051362	105.762571412902	63.3760243100218	F22D6.15
769	fecl-1	30.3261536970076	48.1307662840545	80.6580450555988	140.951876971372	16.5938117087041	44.0296366230836	41.923536426254	46.3283861092199	30.6018907962026	53.1779229415242	43.7373528827705	6.5065582564271	56.2696526061958	75.6242817840321	79.5034382783256	97.4901013139473	11.2626553543543	36.4417500081617	31.0277984086144	49.434127188435	48.2842887995891	58.2489261360074	108.650257639348	117.038906949125	38.7614123704338	51.7655627511621	45.1570529628122	64.816388498886	K07G5.6
770	unc-15	727.827688728183	102.070418154116	624.595736399293	401.218281379037	321.91994714886	522.405688581992	887.381521022376	4123.22636372057	527.032563712378	440.6170758012	2453.26788442449	3435.46275939351	1494.48382430354	1036.2226026475	2220.49743811154	2086.4622575851	1928.51313990713	2163.57536003513	8506.68252696583	7376.73493244835	1559.11526091576	1123.48613697943	546.161562954939	1279.36841099178	1280.17421396406	1282.54976368551	3866.86974581555	6243.97875872602	F07A5.7
771	prpf-4	255.245126949814	151.860866034172	69.0634510788565	35.8561792295595	242.26965094708	185.638467924352	45.4171644617752	96.2761773832227	98.6060925655417	83.565307479538	38.9660052955592	104.104932102834	95.3722925528742	87.0953807063291	66.0662374425523	74.5683215407276	73.6404388553934	83.93886237835	110.180345369365	65.1367322953497	126.162173960217	153.20265504265	131.932455704923	126.500135953994	157.140860961218	81.1251356548062	127.152754395287	100.825493220489	F22D6.5
772	nars-1	74.5517945051438	680.46945436077	551.499383067657	333.833392826934	361.74509524975	758.023744024439	957.2540817328	440.119668037589	576.335609995149	379.842306725173	308.547143972999	318.821354564928	212.680212392909	597.771710506366	344.888154784849	326.998048157198	193.197857232385	261.643575901296	260.253574406949	257.639039346785	390.946983506351	660.686449871426	552.952204057398	624.441114321378	301.710453045539	643.592742861463	221.031890817975	233.338998595989	F22D6.3
773	unc-14	375.286152000469	151.860866034172	280.790819349803	300.45005354424	195.806978162709	113.049067005215	111.796097136677	156.358303118617	219.313550706119	229.804595568729	170.973288541739	237.489376359589	732.459206806074	880.725483923025	511.733398495701	444.218289022778	614.247895864399	612.139508564064	581.296304879755	626.359470375818	716.476543477774	510.675516808832	367.664711118866	391.764963979405	621.230203666682	557.831885169239	606.0551845009	548.778755957235	K10D3.2
774	smg-1	2.52717947475064	13.277452768015	1.00822556319499	6.18209986716544	36.506385759149	33.3197250120633	31.4426523196905	38.3656947466977	51.0031513270043	30.3873845380138	40.5564544912963	55.3057451796303	48.6398692019658	83.6965365812041	60.46740376098	76.0190670959946	210.525019316007	64.2848848458583	147.54034753484	90.7261628399513	49.8418465028017	53.4613431659246	83.4278764016425	42.0499066883083	100.57015101518	21.6333695079483	77.2423274363892	40.3301972881957	C48B6.6
775	C48B6.3	75.8153842425191	131.114846084148	137.622789376115	95.8225479410643	219.038314554894	220.148183115418	115.289725172199	131.746347998094	207.412815396484	256.393557039491	263.219341894491	110.611490359261	131.613763722966	143.601164286533	45.9104361888922	85.0136895386505	129.087357522984	79.0253679952271	208.962723976383	84.3288052038009	93.4534621927531	121.285435242098	88.2783343319705	74.2881684826779	57.61831568578	66.4453492029841	98.632510418774	93.6236722761686	C48B6.3
776	C48B6.2	187.011281131547	406.62199102046	184.001165283085	184.844786028247	79.6502962017797	393.886749249748	237.566706415439	75.2836274274824	156.40966406948	248.796710904988	121.669363473889	42.2926286667762	82.9738945210005	162.294806974721	77.2639048056967	66.4441464312319	90.1012428348343	92.1280196835549	65.2216986956588	52.9235949899716	79.4354428638401	230.601913058988	163.945478045088	91.4585470470705	127.807900248457	138.299040782955	60.60551845009	76.339302009799	C48B6.2
777	bbs-9	7.58153842425191	19.0863383540216	0.504112781597493	3.09104993358272	0	3.56997053700678	6.98725607104233	3.61940516478281	8.50052522116738	3.79842306725173	8.7474705765541	9.75983738464065	10.4909521808162	9.77167685973448	2.23953347262889	2.0310437773739	1.7327162083622	4.50403651786268	12.0311871380341	10.4684034046098	15.5755770321255	11.968957425207	10.6710074467217	8.40998133766165	8.38084591793163	1.54524067913917	22.5785264814061	34.5687405327392	C48B6.8
778	ztf-4	78.3425637172697	101.240577356115	329.185646383163	33.3833392826934	79.6502962017797	170.168595597323	139.745121420847	136.089634195834	164.910189290647	125.347961219307	120.87413887602	87.8385364617659	119.215365691093	84.9711031281259	107.497606686187	82.4023475391697	101.363898189189	106.868502832924	84.218309966239	87.8182730053375	112.144154631304	135.648184152346	159.09502011476	112.483500391225	111.046208412594	127.482356028981	85.5607319295389	83.5411229541197	T10B11.3
779	cerk-1	53.0707689697634	1.65968159600188	34.783781930227	74.1851984059853	43.1439104426307	16.6598625060316	31.4426523196905	31.8507654500887	18.7011554865682	22.7905384035104	40.5564544912963	35.7860704103491	59.130821382782	24.6416199071565	29.1139351441756	25.8232708837539	30.3225336463385	19.2445196672315	22.1627131490103	45.9446593868984	45.169173393164	31.1192893055382	30.0728391680339	52.2119674713161	64.9515558639702	21.6333695079483	59.4171749510687	30.2476479661468	T10B11.2
780	T10B11.4	12.6358973737532	0	0	0	0	0	0	0	0	0	0	0	0	0	0	0	0	0	0	0	0	0	0	0	0	0	0	0	T10B11.4
781	T10B11.6	1.26358973737532	42.3218806980479	59.4853082285041	43.2746990701581	13.2750493669633	30.9397446540587	10.4808841065635	15.9253827250444	40.8025210616034	32.2865960716397	17.4949411531082	9.75983738464065	16.2132897339886	11.8959544379376	11.1976673631444	24.9528235505937	14.7280877710787	29.4809662987376	24.0623742760683	9.88682543768701	15.5755770321255	34.3110112855934	69.8465941967239	25.5803599020542	24.0949320140534	46.357220374175	38.0269919686839	40.3301972881957	T10B11.6
782	hrde-4	3.79076921212595	3.31936319200376	6.5534661607674	16.6916696413467	6.63752468348165	13.0898919690249	24.4553962486482	16.6492637580009	13.6008403538678	7.59684613450345	6.36179678294843	16.2663956410677	1.90744585105748	11.0462434066564	5.59883368157222	11.3158153310832	10.3962972501732	13.512109553588	9.49830563529011	7.56051356999595	7.78778851606276	6.3834439601104	19.4018317213122	18.9224580097387	13.6188746166389	8.49882373526541	9.50674799217098	8.6421851331848	T10B11.7
783	pcbd-1	55.597948444514	53.1098110720601	39.3207969646044	35.8561792295595	29.8688610756674	4.75996071600904	20.961768213127	23.16419305461	20.4012605308017	15.1936922690069	22.2662887403195	6.5065582564271	27.6579648403335	15.7196540787033	27.9941684078611	39.170129992211	51.1151281466848	28.6620505682171	27.8616965301843	28.4973203792155	31.151154064251	13.5648184152346	30.0728391680339	30.4861823490235	59.7135271652629	20.0881288288092	34.4619614716198	36.0091047216033	T10B11.1
784	T10B11.8	54.3343587071387	0	0	0	0	4.75996071600904	3.49362803552117	5.79104826365249	0	3.79842306725173	0	0	0	3.82369964076567	1.11976673631444	7.25372777633536	6.93086483344879	1.63783146104098	0	0	0	0.7979304950138	9.7009158606561	0.350415889069235	2.09521147948291	0	3.56503049706412	0	T10B11.8
785	rege-1	132.676922424408	126.965642094144	78.6415939292089	103.859277768379	49.7814351261123	154.698723270294	108.302469101156	76.7313894933955	136.008403538678	134.844018887436	121.669363473889	169.170514667105	131.613763722966	125.757232629626	57.1081035520367	57.4495239885761	199.262363961653	175.657424196645	142.474584529352	117.478749318399	161.986001134105	87.772354451518	111.560532397545	51.5111356931776	197.997484811135	95.0323017670587	154.484654872778	125.31168443118	C30F12.1
786	C30F12.3	195.856409293174	399.983264636453	119.978842020203	247.902204673334	219.038314554894	110.66908664721	104.808841065635	77.4552705263521	283.917542386991	199.417211030716	265.605015688097	422.926286667762	336.664192711646	143.176308770892	120.93480752196	35.1080424374632	194.930573440747	214.146463531108	255.821031777147	223.907517265265	370.698733364587	160.384029497774	59.1755867500022	44.5028179117929	433.708776252962	229.468240852166	381.458263185861	463.797268814251	C30F12.3
787	idhg-2	26.5353844848817	0	6.04935337916991	53.1660588576228	6.63752468348165	0	3.49362803552117	1.44776206591312	15.3009453981013	3.79842306725173	7.95224597868554	0	33.380302393506	6.79768825025008	0	6.09313133212171	29.4561755421574	11.0553623620266	14.5640686407782	17.447339007683	4.67267310963766	3.1917219800552	1.94018317213122	6.30748600324624	19.9045090550876	6.95358305612625	15.4484654872778	4.3210925665924	C30F12.7
788	trhr-1	48.0164100202621	0.829840798000939	22.6850751718872	14.8370396811971	19.9125740504449	35.6997053700678	10.4808841065635	23.16419305461	40.8025210616034	22.7905384035104	71.5702138081699	26.0262330257084	9.53722925528742	20.3930647507502	39.1918357710056	26.9838673279676	30.3225336463385	22.1107247240532	58.8894949387987	38.9657237838253	31.151154064251	9.5751659401656	9.7009158606561	10.1620607830078	19.9045090550876	6.95358305612625	34.4619614716198	8.6421851331848	C30F12.6
789	C30F12.5	40.4348715960102	4.1492039900047	85.6991728715738	103.241067781663	16.5938117087041	11.8999017900226	55.8980485683387	85.4179618888742	8.50052522116738	49.3794998742724	63.6179678294843	74.8254199489117	50.5473150530233	39.5115629545786	20.15580125366	107.06502197871	76.2395131679367	51.1822331575305	31.6610187843004	61.6472644938131	23.3633655481883	14.3627489102484	62.0858615081991	82.6981498203396	39.8090181101753	19.3155084892396	38.0269919686839	44.6512898547881	C30F12.5
790	ctg-1	31.589743434383	27.384746334031	56.9647443205167	103.241067781663	19.9125740504449	17.8498526850339	24.4553962486482	68.7686981308733	8.50052522116738	30.3873845380138	21.471064142451	29.279512153922	46.7324233509083	27.1907530010003	57.1081035520367	103.873381757122	29.4561755421574	40.1268707955039	42.4257651709625	52.3420170230489	23.3633655481883	11.1710269301932	43.6541213729525	88.3048040454473	26.1901434935364	12.3619254331133	35.6503049706412	40.3301972881957	H06O01.3
791	chd-1	30.3261536970076	120.326915710136	87.2115112163662	39.5654391498588	96.2441079104839	78.5393518141491	90.8343289235503	84.6940808559177	76.5047269905065	93.0613651476673	103.379197722912	94.345094718193	130.660040797438	76.4739928153134	114.216207104073	75.7289179849412	64.1104997094013	69.1983792289812	104.481361988191	96.541942509179	80.9930005670527	63.0365091060902	63.0559530942647	58.8698693636316	68.0943730831945	47.1298407137446	49.9104269588977	86.421851331848	H06O01.2
792	ubql-1	329.796921454958	677.979931966767	671.47822508786	472.31242985144	826.371823093465	777.063586888475	478.6270408664	747.045226011171	824.550946453236	921.117593808544	555.066769312251	985.743575848706	654.253926912717	723.104087620352	753.603013539621	866.965543827603	660.164875385997	563.004564732835	916.903103993339	717.667211182692	895.595679347217	671.059546306606	841.069405118884	1003.59110629429	655.80119307815	602.643864864275	674.97910744414	622.237329589305	F15C11.2
793	sem-4	140.25846084866	203.31099551023	266.675661465074	234.30158496557	511.089400628087	411.736601934782	317.920151232426	424.918166345502	231.214286015753	383.640729792424	372.960336400352	156.15739815425	411.054580902888	613.91622010071	746.884413121735	397.504282143178	546.671963738273	458.592809091473	852.314625673366	416.4098243167	666.634696974972	569.722373439853	376.395535393457	448.532338008621	400.185392581235	292.050488357302	335.112866724027	436.430349225832	F15C11.1
794	plin-1	5065.73125713765	318.658866432361	771.292555844164	764.725753568365	22763.3909020003	1969.43374624874	1687.42234115672	1848.0682771381	7951.39129187997	847.048343997135	999.597319520773	914.171435028008	11846.1924579925	1400.74863506716	1830.81861387412	1370.66440061633	5817.59466957608	801.309042314297	557.867150979373	1089.29553204634	7158.53520396489	1180.93713262042	1380.44032697136	1382.39068237813	3019.19974193487	890.831251523729	804.50854883747	648.16388498886	W01A8.1
795	nuo-6	26.5353844848817	82.154239002093	106.367796917071	170.625956333766	49.7814351261123	59.499508950113	101.315213030114	73.8358653615693	40.8025210616034	45.5810768070207	85.8842565698039	52.0524660514168	48.6398692019658	116.835266801173	117.575507313017	216.161087734794	33.7879660630629	67.15108990268	91.8169544744711	75.0235577330367	54.5145196124393	86.9744239565042	146.483829495907	174.507112756479	86.9512763985407	84.9882373526541	54.6638009549832	51.8531107991088	W01A8.4
796	nduf-6	41.6984613333855	116.177711720132	177.447699122317	294.886163663791	46.4626727843715	77.3493616351469	38.4299083907328	125.231418701485	40.8025210616034	43.6818652733948	66.7988662209586	65.065582564271	65.8068818614832	148.69943047422	175.803377601368	210.067956402672	84.0367361055666	161.326398912536	152.606110540328	127.365574756086	80.9930005670527	180.332291873119	245.433171274599	301.357664599543	100.57015101518	151.433586555638	139.036189385501	131.073141186636	F22D6.4
797	ekl-1	123.831794262781	83.8139205980949	62.5099849180891	130.442307197191	116.156681960929	53.5495580551017	24.4553962486482	54.2910774717421	25.5015756635022	22.7905384035104	58.0513956444045	68.3188616924846	57.2233755317245	72.2254376589071	116.455740576702	114.899047977152	79.7049455846611	52.001148888051	79.152546960751	49.434127188435	82.5505582702652	72.6116750462558	99.9194333647579	87.9543881563781	42.9518353293996	60.2643864864275	46.3453964618335	106.586949975946	F22D6.6
798	F22D6.8	11.3723076363779	0.829840798000939	5.54524059757242	1.85462996014963	3.31876234174082	2.37998035800452	3.49362803552117	1.44776206591312	0	0	11.1331443701598	0	12.3983980318736	8.92196582845322	0	4.0620875547478	10.3962972501732	6.14186797890366	0	0.581577966922765	4.67267310963766	3.1917219800552	3.88036634426244	3.50415889069235	1.04760573974145	3.09048135827833	5.94171749510687	8.6421851331848	F22D6.8
799	gly-19	53.0707689697634	23.2355423440263	0	12.9824097210474	46.4626727843715	13.0898919690249	27.9490242841693	16.6492637580009	39.10241601737	32.2865960716397	17.4949411531082	13.0131165128542	44.8249774998509	9.34682134409385	0	3.19164022158756	22.5253107087086	17.6066882061905	35.4603410384164	6.97893560307318	31.151154064251	15.958609900276	22.312106479509	10.5124766720771	28.2853549730193	6.18096271655666	5.94171749510687	17.2843702663696	F22D6.12
800	K10D3.6	65.7066663435165	27.384746334031	0	46.3657490037408	19.9125740504449	5.9499508950113	6.98725607104233	12.3059775602615	39.10241601737	24.6897499371362	18.2901657509767	26.0262330257084	83.9276174465293	33.5635857356097	5.59883368157222	7.83402599844219	73.6404388553934	51.1822331575305	29.7613576572424	19.1920729084512	37.3813848771012	16.7565403952898	10.6710074467217	4.20499066883083	55.5231042062971	63.3548678447058	27.3319004774916	37.4494689104674	K10D3.6
801	glr-3	6.31794868687659	0.829840798000939	7.0575789423649	0.618209986716544	3.31876234174082	5.9499508950113	0	1.44776206591312	3.40021008846695	0	6.36179678294843	0	9.53722925528742	2.12427757820315	0	10.7355171089763	12.9953715627165	5.32295224838317	10.7647463866621	5.81577966922765	14.018019328913	9.5751659401656	1.94018317213122	3.15374300162312	11.523663137156	13.1345457726829	5.94171749510687	2.88072837772827	K10D3.1
802	K10D3.4	12.6358973737532	156.839910822178	700.212653638917	1680.29474389557	13.2750493669633	95.1992143201808	576.448625860992	1380.44112984816	159.809874157947	3.79842306725173	38.1707806976906	81.3319782053388	39.1026399466784	220.075157101846	442.307860844206	2860.58008587561	1.7327162083622	109.325250024485	98.1491582313312	443.162410795147	123.047058553792	180.332291873119	1142.76788838529	6237.05240954332	18.8569033153462	46.357220374175	263.812256782745	24.4861912106903	K10D3.4
803	hpo-11	959.064610667867	395.834060646448	415.388932036334	318.996353145737	587.420934488126	740.173891339405	475.133412830879	683.343695110994	557.63445450858	664.724036769052	632.203555305501	520.524660514168	548.390682179026	855.659008500228	706.572810614415	748.004408295703	571.796348759525	791.891511413312	708.573600392643	816.535465559562	545.145196124393	468.385200573101	337.591871950832	519.316347600607	509.136389514347	729.353600553686	465.830651616378	664.007891066365	H37N21.1
804	crml-1	1.26358973737532	182.564975560207	46.8824886885668	166.29848642675	467.945490185456	282.027672423535	258.528474628566	285.933008017842	333.220588669761	260.191980106743	266.400240285966	286.288563282792	371.951940956209	118.959544379376	199.318479063971	197.591544627375	451.372572278353	230.115320276257	322.309171224178	281.483735990618	193.137155198356	162.777820982815	137.753005221317	202.890799771087	229.425657003378	236.421823908292	307.780966246536	315.439757361245	K07G5.1
805	adsl-1	251.454357737688	134.434209276152	98.3019924115111	146.515766851821	73.0127715182981	110.66908664721	146.732377491889	98.4478204820923	88.4054623001408	58.8755575424018	87.474705765541	22.7729538974949	162.132897339886	69.2514490494226	136.611541830362	128.245907085609	124.755567002078	97.8604297971983	70.9206820768328	58.1577966922765	77.8778851606276	110.114408311904	134.84273046312	163.293804306264	186.473821673979	112.02994923759	84.3723884305175	56.1742033657012	R06C7.5
806	xpa-1	75.8153842425191	52.2799702740592	36.2961202750195	32.7651292959768	23.2313363921858	34.5097151910655	55.8980485683387	38.3656947466977	20.4012605308017	32.2865960716397	28.628085523268	9.75983738464065	42.9175316487934	31.014452641766	16.7965010447167	30.1755075495551	32.0552498547007	13.9215674188483	10.7647463866621	25.0078525776789	31.151154064251	27.1296368304692	43.6541213729525	29.0845187927465	21.9997205345705	25.4964712057962	5.94171749510687	25.9265553995544	K07G5.2
807	K07G5.4	2.52717947475064	0	22.1809623902897	22.8737695085121	0	3.56997053700678	0	2.89552413182625	11.9007353096343	11.3952692017552	39.7612298934277	16.2663956410677	40.0563628722072	4.2485551564063	1.11976673631444	2.0310437773739	21.6589526045275	6.5513258441639	6.96542413254608	48.2709712545895	21.8058078449757	3.989652475069	19.4018317213122	8.40998133766165	19.9045090550876	27.814332224505	11.8834349902137	7.20182094432066	K07G5.4
808	let-522	386.658459636847	209.949721894238	352.374834336647	345.579382574548	248.907175630562	172.548575955328	185.162285882622	182.418020305053	559.334559552814	263.990403173995	340.356127887741	253.755772000657	494.028475423888	300.797705073566	286.660284496498	209.197509069512	473.03152488288	399.221418628738	296.980356196738	286.136359726	337.990021597124	170.757125932953	174.61648549181	144.020930407456	288.0915784289	331.454125675351	311.3459967436	311.118664794653	M05B5.2
809	trpa-2	235.027691151809	22.4057015460254	29.2385413326546	55.6388988044889	92.925345568743	52.3595678760994	108.302469101156	52.843315405829	34.0021008846695	49.3794998742724	85.8842565698039	45.5459077949897	35.2877482445634	16.5693651099846	23.5151014626033	18.2793939963651	49.3824119383226	32.7566292208195	37.9932225411605	27.33416444537	15.5755770321255	13.5648184152346	22.312106479509	17.871210342531	43.9994410691411	29.3595729036441	89.125762426603	47.5320182325164	M05B5.6
810	M05B5.4	30.3261536970076	62.2380598500704	22.1809623902897	33.3833392826934	73.0127715182981	36.88969554907	41.923536426254	18.8209068568706	32.3019958404361	55.07713447515	36.5803315019535	22.7729538974949	10.4909521808162	39.0867074389379	29.1139351441756	17.9892448853117	12.9953715627165	30.7093398945183	12.0311871380341	14.5394491730691	26.4784809546134	31.917219800552	27.1625644098371	25.9307757911234	26.1901434935364	71.0810712404016	26.1435569784702	23.0458270218261	M05B5.4
811	hlh-2	190.802050343673	0	0.504112781597493	62.4392086583709	112.837919619188	36.88969554907	139.745121420847	44.8806240433068	153.009453981013	41.782653739769	46.1230266763761	26.0262330257084	0.953722925528742	28.4653195479222	31.3534686168045	32.4967004379824	46.7833376257793	32.3471713555593	51.9240708062526	33.7315220815204	29.5935963610385	47.875829700828	72.7568689549208	15.4182991190464	36.6662008909509	36.3131559597704	33.2736179725984	33.128376343875	M05B5.5
812	myo-1	2739.46255062969	2770.83842452514	3197.5873736729	306.013943424689	995.628702522247	2278.83119278933	1935.46993167873	3318.99453610583	1455.28991786386	1958.08709116826	2683.88301780637	2550.57083651942	3349.47491445694	7142.67092895027	6749.95388650347	6053.38090390739	4560.50906040931	7458.27501571534	12277.509864176	10744.6529388981	6016.84540751009	7100.78347512781	3276.96937772963	5713.18065538482	4333.9449453104	6167.05555044441	6231.67330886808	7573.43490504761	R06C7.10
813	nhr-23	1.26358973737532	0	2.01645112638997	3.70925992029926	0	1.18999017900226	0	0	0	0	0	0	0	0.42485551564063	2.23953347262889	6.67342955422854	0	0	0	4.07104576845936	1.55755770321255	0.7979304950138	0.97009158606561	3.50415889069235	0	0	0	0	C01H6.5
814	swsn-9	145.312819798162	71.3663086280808	203.661563765387	206.482135563326	102.881632593966	115.429047363219	178.175029811579	132.470229031051	183.611344777215	115.851903551178	108.945769907992	35.7860704103491	137.336101276139	76.0491372996727	99.6592395319856	92.5575664260393	90.9676009390154	84.3483202436102	46.2250874250786	78.5130255345733	166.658674243743	134.850253657332	137.753005221317	162.943388417195	186.473821673979	147.57048485779	209.148455827762	159.880424963919	C01H6.7
815	C01H6.8	10.1087178990025	6.63872638400751	21.6768496086922	18.5462996014963	3.31876234174082	15.4698723270294	10.4808841065635	17.3731447909575	8.50052522116738	5.69763460087759	5.56657218507988	9.75983738464065	31.4728565424485	26.341041969719	30.23370188049	11.89611355319	7.79722293762989	8.59861517046512	11.3979667623481	13.3762932392236	4.67267310963766	0.7979304950138	15.5214653770498	23.828280456708	14.6664803563804	5.40834237698708	5.94171749510687	4.3210925665924	C01H6.8
816	hasp-1	6.31794868687659	0	11.5945939767423	0	0	1.18999017900226	0	2.17164309886968	0	1.89921153362586	0	6.5065582564271	7.62978340422993	0.849711031281259	1.11976673631444	1.74089466632049	12.1290134585354	0	3.16610187843004	1.16315593384553	0	5.5855134650966	9.7009158606561	3.50415889069235	0	1.54524067913917	1.18834349902137	1.44036418886413	C01H6.9
817	wago-1	13.8994871111285	6.63872638400751	115.945939767423	40.1836491365753	26.5500987339266	51.1695776970972	6.98725607104233	34.0224085489584	20.4012605308017	43.6818652733948	0	0	40.0563628722072	27.1907530010003	6.71860041788667	55.1283311001488	16.4608039794409	11.0553623620266	0	5.81577966922765	4.67267310963766	35.1089417806072	58.2054951639366	11.914140228354	1.04760573974145	13.1345457726829	1.18834349902137	8.6421851331848	R06C7.1
818	dhp-1	135.204101899159	75.5155126180855	30.2467668958496	19.1645095882129	122.79420664441	42.8396464440813	34.9362803552117	29.679122351219	64.6039916808721	62.6739806096535	27.0376363275308	94.345094718193	40.0563628722072	61.1791942522507	47.0302029252067	19.1498413295254	36.3870403756062	75.7497050731451	37.9932225411605	35.4762559822887	59.187192722077	82.9847714814352	45.5943045450837	16.8199626753233	79.6180362203505	62.5822475051362	65.3588924461755	40.3301972881957	R06C7.3
819	ttx-7	13.8994871111285	104.559940548118	107.376022480266	320.23277311917	53.1001974678532	78.5393518141491	97.8215849945927	115.82096527305	78.2048320347399	41.782653739769	76.3415613953812	81.3319782053388	179.299909999403	107.488445457079	146.689442457192	279.703743055492	75.3731550637556	92.1280196835549	100.682039734075	116.897171351476	90.338346786328	68.6220225711868	144.543646323776	167.498794975095	138.283957645872	92.7144407483499	124.776067397244	47.5320182325164	F13G3.5
820	R06C7.6	24.008205010131	0	21.1727368270947	12.3641997343309	29.8688610756674	11.8999017900226	0	16.6492637580009	0	9.49605766812932	19.8806149467139	26.0262330257084	18.1207355850461	17.8439316569064	5.59883368157222	9.8650697758161	19.9262363961653	7.77969943994463	13.9308482650922	5.81577966922765	23.3633655481883	5.5855134650966	14.5513737909842	4.9058224469693	10.4760573974145	14.6797864518221	8.31840449314961	2.88072837772827	R06C7.6
821	lin-61	40.4348715960102	78.8348758100892	84.1868345267813	22.2555595217956	79.6502962017797	76.1593714561446	41.923536426254	56.4627205706118	28.9017857519691	47.4802883406466	27.8328609253994	68.3188616924846	50.5473150530233	24.6416199071565	52.6290366067789	43.2322175469588	21.6589526045275	36.0322921429015	33.5606799113584	31.4052102138293	63.8598658317146	52.6634126709108	69.8465941967239	58.8698693636316	39.8090181101753	54.8560441094404	67.7355794442183	40.3301972881957	R06C7.7
822	twk-1	29.0625639596323	9.95808957601127	10.0822556319499	8.65493981403161	6.63752468348165	4.75996071600904	3.49362803552117	3.61940516478281	10.2006302654009	5.69763460087759	4.77134758721133	0	6.67606047870119	11.471098922297	4.47906694525778	2.61134199948073	2.5990743125433	18.425603936711	29.7613576572424	4.07104576845936	32.7087117674636	26.3317063354554	4.85045793032805	2.45291122348465	24.0949320140534	20.8607491683787	13.0717784892351	11.5229135109131	F21C3.1
823	hint-1	59.38871765664	104.559940548118	45.8742631253718	144.042926904955	23.2313363921858	76.1593714561446	104.808841065635	57.9104826365249	57.8035715039382	49.3794998742724	46.9182512742447	61.8123034360575	58.1770984572532	46.7341067204693	71.6650711241245	101.842337979749	50.2487700425037	45.4498230438871	34.1939002870444	36.0578339492114	34.2662694706761	36.7048027706348	79.54751005738	90.757715268932	34.570989411468	39.4036373180487	42.7803659647694	27.3669195884185	F21C3.3
824	rde-2	49.2799997576374	28.2145871320319	53.9400676309317	34.0015492694099	16.5938117087041	41.6496562650791	17.4681401776058	18.8209068568706	18.7011554865682	53.1779229415242	32.6042085126107	26.0262330257084	25.750518989276	19.9682092351096	23.5151014626033	27.8543146611278	45.9169795215983	13.512109553588	25.9620354031263	18.0289169746057	20.2482501417632	23.1399843554002	13.5812822049185	21.3753692332234	30.3805664525022	15.4524067913917	29.7085874755343	24.4861912106903	F21C3.4
825	pfd-6	245.136409050812	299.572528078339	219.289059994909	120.550947409726	112.837919619188	183.258487566348	199.136798024707	109.306035976441	197.212185131083	169.029826492702	115.30756669094	94.345094718193	66.7606047870119	91.768791378376	178.042911073997	88.205329760238	39.8524727923306	76.9780786689258	41.1593244195905	73.8604017991912	84.1081159734778	106.922686331849	134.84273046312	119.14140228354	102.665362494663	124.391874670703	101.009197416817	102.265857409353	F21C3.5
826	ztf-2	11.3723076363779	250.611920996284	205.17390211018	534.75163850981	13.2750493669633	103.529145573197	289.971126948257	748.492988077084	10.2006302654009	3.79842306725173	98.6078501357007	97.5983738464065	11.4446751063449	108.763012004001	309.055619222787	772.667082735243	0	9.82698876624585	46.8583078007646	37.220989883057	23.3633655481883	121.285435242098	381.245993323785	775.470362510218	11.523663137156	64.900108523845	0	0	F13G3.1
827	F13G3.12	2.52717947475064	73.8558310220836	27.7262029878621	0	59.7377221513348	36.88969554907	31.4426523196905	23.16419305461	44.2027311500704	24.6897499371362	47.7134758721133	0	148.780776382484	41.6358405327817	33.5930020894333	35.9784897706234	60.6450672926769	38.4890393344629	31.0277984086144	59.9025305930448	59.187192722077	50.2696211858694	20.3719233073778	25.5803599020542	33.5233836717265	52.5381830907316	29.7085874755343	25.9265553995544	F13G3.12
828	F13G3.3	7.58153842425191	0	22.6850751718872	11.7459897476143	0	0	3.49362803552117	4.34328619773937	0	1.89921153362586	3.18089839147422	0	0	4.2485551564063	3.35930020894333	6.67342955422854	0	3.27566292208195	1.26644075137202	4.65262373538212	0	0.7979304950138	8.73082427459049	15.7687150081156	0	4.6357220374175	2.37668699804275	0	F13G3.3
829	dylt-1	344.959998303462	633.168528874717	1321.27960056703	1417.55549954104	514.408162969827	1902.79429622461	1421.90661045711	1477.44118826434	720.844538754994	662.824825235426	1087.07202528631	465.218915334538	461.601895955911	899.843982126854	864.459920434751	1255.76535263918	726.008091303761	591.666615301052	592.694271642103	763.611870569591	342.662694706761	700.582974622116	837.189038774622	900.919250797004	343.614682635197	544.697339396556	486.032491099742	440.751441792425	F13G3.4
830	F13G3.7	1.26358973737532	7.46856718200845	84.6909473083788	63.675628631804	86.2878208852614	79.7293419931514	45.4171644617752	89.0373670536571	95.2058824770747	169.029826492702	100.993523929306	52.0524660514168	59.130821382782	87.5202362219697	32.4732353531189	71.9569795412468	82.3040198972044	64.2848848458583	79.785767336437	98.2866764099473	62.3023081285021	106.124755836835	100.889524950823	74.6385843717472	71.2371903024189	82.6703763339454	45.1570529628122	106.586949975946	F13G3.7
831	mrpl-13	48.0164100202621	94.6018509721071	74.1045788948314	87.1676081270327	76.3315338600389	110.66908664721	129.264237314283	107.858273910528	34.0021008846695	62.6739806096535	75.5463367975127	58.5590243078439	57.2233755317245	85.8208141594072	95.1801725867278	75.4387688738878	93.5666752515587	88.0334410309524	54.4569523089967	59.9025305930448	34.2662694706761	82.1868409864214	130.962364118857	79.8948227077857	45.0470468088825	67.2179695425537	27.3319004774916	33.128376343875	F13G3.11
832	eat-5	3.79076921212595	24.8952239400282	13.1069323215348	8.03672982731507	3.31876234174082	9.51992143201808	13.9745121420847	2.17164309886968	10.2006302654009	22.7905384035104	0.795224597868554	0	31.4728565424485	47.5838177517505	41.4313692436345	14.5074555526707	20.7925945003464	53.6389803490919	56.9898338117407	16.8657610407602	73.2052120509899	67.824092076173	13.5812822049185	18.2216262316002	42.9518353293996	41.7214983367575	34.4619614716198	31.6880121550109	F13G3.8
833	mif-3	55.597948444514	174.266567580197	26.2138646430696	71.7123584591191	89.6065832270022	38.0796857280723	108.302469101156	69.4925791638299	28.9017857519691	30.3873845380138	126.4407110611	208.209864205667	117.307919840035	46.3092512048286	33.5930020894333	60.3510150991102	136.018222356433	66.3321741721595	75.9864450823209	44.7815034530529	104.356366115241	57.4509956409936	56.2653119918054	88.6552199345166	41.9042295896582	77.2620339569583	73.6772969393251	123.871320242315	F13G3.9
834	F13G3.10	113.723076363779	241.483672218273	220.297285558104	135.387987090923	73.0127715182981	76.1593714561446	90.8343289235503	68.0448170979168	40.8025210616034	37.9842306725173	25.4471871317937	39.0393495385626	59.130821382782	84.9711031281259	103.018539740929	105.324127312389	81.4376617930233	69.6078370942414	44.3254262980205	63.3919983945814	71.6476543477774	151.606794052622	246.403262860665	186.421252984833	94.2845165767309	98.122783125337	72.4889534403038	64.816388498886	F13G3.10
835	F52A8.1	1090.4779433549	287.124916108325	399.761435806812	787.599523076877	706.896378790795	327.247299225621	447.184388546709	767.313894933955	380.823529908299	315.269114581893	555.86199391012	335.087750205996	631.364576700027	395.115629545786	370.642789720081	905.265226486654	580.459929801336	492.577811908073	393.863073676697	352.436247955196	339.547579300336	240.177078999154	322.070406573783	929.653353700682	406.471027019684	372.403003672539	450.3821861291	364.412139782626	F52A8.1
836	gpb-2	69.4974355556425	191.693224338217	36.800233056617	17.9280896147798	86.2878208852614	41.6496562650791	90.8343289235503	60.8060067683512	44.2027311500704	60.7747690760276	81.9081335804611	19.5196747692813	174.53129537176	150.823708052424	127.653407939847	101.552188868695	170.672546523677	88.0334410309524	127.277295512888	110.499813715325	163.543558837318	128.466809697222	86.3381511598393	118.440570505402	194.85466759191	121.301393312425	162.803059365928	177.164795230288	F52A8.2
837	glb-18	146.576409535537	132.77452768015	54.4441804125292	55.0206888177724	92.925345568743	64.259469666122	73.3661887459445	78.1791515593086	153.009453981013	134.844018887436	103.379197722912	58.5590243078439	116.354196914506	151.673419083705	151.16850940245	50.1957962122407	80.5713036888422	98.6793455277188	117.778989877597	82.0024933361099	129.277289366642	127.668879202208	73.7269605409864	59.2202852527008	98.4749395356967	156.069308593056	105.762571412902	136.834597942093	F52A8.4
838	gcsh-2	41.6984613333855	46.4710846880526	72.5922405500389	84.6947681801665	26.5500987339266	30.9397446540587	27.9490242841693	51.3955533399159	64.6039916808721	22.7905384035104	15.1092673595025	16.2663956410677	51.501037978552	17.4190761412658	31.3534686168045	56.2889275443624	21.6589526045275	34.8039185471207	22.1627131490103	35.4762559822887	9.34534621927531	31.917219800552	54.3251288196742	51.1607198041084	11.523663137156	22.4059898475179	28.520243976513	15.8440060775055	F52A8.5
839	kbrl-1	90.9784610910229	37.3428359100423	119.978842020203	176.189846214215	46.4626727843715	67.8294402031288	69.8725607104233	62.9776498672208	85.0052522116738	37.9842306725173	66.00364162309	61.8123034360575	66.7606047870119	130.005787786033	128.773174676161	112.577855088725	53.7142024592281	119.152238790731	127.277295512888	169.239188374525	154.198212618043	128.466809697222	112.530623983611	142.26885096211	60.7611329050043	94.2596814274891	74.8656404383465	79.2200303875273	F52A8.6
840	scav-6	75.8153842425191	4.97904478800564	18.6521729191072	30.2922893491106	49.7814351261123	7.13994107401356	20.961768213127	8.68657239547874	37.4023109731365	24.6897499371362	12.7235935658969	9.75983738464065	29.565410691391	27.6156085166409	11.1976673631444	19.1498413295254	42.4515471048739	29.0715084334773	23.4291539003823	29.0788983461383	20.2482501417632	13.5648184152346	8.73082427459049	10.1620607830078	25.1425377537949	34.7679152806312	11.8834349902137	14.4036418886413	F07A5.3
[truncated: 20,934 more rows]
